# Supplementary material for: Cell non-autonomous control of autophagy and metabolism by glial cells
Source: iScience. 2024 Feb 28;27(4):109354. doi: 10.1016/j.isci.2024.109354 (PMC10946330; doi:10.1016/j.isci.2024.109354)
Supplement: Table S2. Differentially expressed genes (DEGs) from RNAseq, related to Figure 3 — (Excel file) List of DEGs from comparison of 1) glial XBP-1s animals compared to wild type, 2) glial XBP-1s animals with hlh-30(tm1978) mutation compared to hlh-30(tm1978) alone and 3) glial XBP-1s animals with hlh-30(tm1978) mutation compared to glial XBP-1s animals. [file mmc2.xlsx]

## Sheet: DEG
Gene Name	GeneID	Wild type (N2) vs glial XBP-1s						glial XBP-1s; hlh-30(tm1978) vs glial XBP-1s						hlh-30(tm1978) vs. glial XBP-1s; hlh-30(tm1978)
		Base mean	log2(FC)	StdErr	Wald-Stats	P-value	P-adj	Base mean	log2(FC)	StdErr	Wald-Stats	P-value	P-adj	Base mean	log2(FC)	StdErr	Wald-Stats	P-value	P-adj
aex-5	WBGene00000088	377.766	3.26034	0.108626	30.0143	6.3859e-198	7.52833e-194	540.673	0.280704	0.110064	2.55038	0.0107605	0.420405	1454.63	-3.49458	0.115328	-30.3012	1.10424e-201	1.35789e-197
gale-1	WBGene00008132	586.8	1.41071	0.0827697	17.0438	3.88544e-65	2.29027e-61	610.138	0.151158	0.0971954	1.5552	0.1199	0.907357	907.336	-0.733291	0.113307	-6.47173	9.68854e-11	1.702e-08
lys-7	WBGene00003096	278.059	1.69205	0.111016	15.2415	1.87572e-52	7.37094e-49	289.102	-0.194061	0.103625	-1.87273	0.0611059	0.775716	741.054	-1.39424	0.0839844	-16.6012	6.83211e-62	1.40024e-58
F20G2.1	WBGene00008985	51.5273	2.01752	0.13303	15.1659	5.95084e-52	1.75386e-48	83.8617	0.385014	0.132438	2.90712	0.00364767	0.241601	252.584	-1.29118	0.159246	-8.10805	5.14384e-16	1.54277e-13
cdr-4	WBGene00010470	124.477	1.78236	0.126409	14.1	3.79862e-45	8.95639e-42	180.733	0.432158	0.128623	3.35989	0.000779735	0.0837579	560.82	-2.47676	0.135938	-18.2198	3.5958e-74	8.84351e-71
rnh-1.3	WBGene00007303	81.4386	1.71401	0.130641	13.12	2.52981e-39	4.97065e-36	107.691	0.251656	0.130423	1.92953	0.053665	0.769898	314.773	-2.70404	0.131293	-20.5955	3.01394e-94	1.85312e-90
D1054.8	WBGene00008375	117.196	1.56003	0.125036	12.4766	1.00173e-35	1.68705e-32	163.817	0.459679	0.127846	3.59558	0.000323676	0.0428769	528.747	-2.3866	0.125572	-19.0058	1.52739e-80	4.69558e-77
C14C6.5	WBGene00015759	121.214	1.46156	0.125543	11.6419	2.52289e-31	3.71779e-28	148.992	0.217726	0.120613	1.80516	0.071049	0.816924	421.48	-1.9901	0.0977565	-20.3577	3.96823e-92	1.62658e-88
H11L12.1	WBGene00019189	56.5829	1.51873	0.132795	11.4367	2.74196e-30	3.59166e-27	54.4169	-0.226419	0.132858	-1.70422	0.0883409	0.876624	158.758	-1.23734	0.16076	-7.69682	1.39499e-14	3.81203e-12
lys-1	WBGene00003090	1063.67	0.882874	0.0821391	10.7485	6.02115e-27	7.09833e-24	1035.61	0.266756	0.0994014	2.68362	0.00728301	0.34058	3550.57	-1.00279	0.0785321	-12.7692	2.43736e-37	2.72474e-34
F09C8.1	WBGene00008621	125.941	1.3438	0.126862	10.5926	3.22616e-26	3.45756e-23	137.279	0.0833393	0.125287	0.665189	0.50593	0.999988	383.496	-1.49002	0.128703	-11.5772	5.37827e-31	5.08743e-28
asp-6	WBGene00000219	3044.33	0.670923	0.0643519	10.4258	1.88979e-25	1.85656e-22	2454.42	-0.0937737	0.0789792	-1.18732	0.235101	0.993416	7863.85	-0.494629	0.133313	-3.71027	0.000207039	0.00957125
dsc-4	WBGene00001099	210.964	1.03521	0.102559	10.0938	5.88715e-24	5.33874e-21	225.65	0.190328	0.108998	1.74616	0.0807833	0.844739	695.916	-0.923083	0.121986	-7.56712	3.81595e-14	9.57648e-12
T01D3.6	WBGene00011330	224.19	1.06163	0.109426	9.70187	2.96036e-22	2.49284e-19	203.796	-0.0504303	0.119225	-0.422984	0.672307	0.999988	633.572	-1.07731	0.129379	-8.32675	8.30923e-17	3.00525e-14
F28F8.7	WBGene00009224	77.532	1.21535	0.12606	9.64101	5.36562e-22	4.21702e-19	69.9547	-0.238798	0.128778	-1.85433	0.0636919	0.785042	171.23	-0.922614	0.127377	-7.24316	4.38345e-13	9.80059e-11
maco-1	WBGene00017066	1388.05	-0.633291	0.0669589	-9.45791	3.14156e-21	2.31474e-18	876.814	0.487268	0.0807177	6.0367	1.57e-09	1.21e-06	4218.97	0.122611	0.0785218	1.56149	0.118409	0.548692
clec-41	WBGene00007153	368.896	0.927785	0.100365	9.24414	2.3713e-20	1.64442e-17	390.516	0.353444	0.109054	3.24099	0.00119117	0.110975	1516.51	-1.09302	0.114408	-9.55368	1.25171e-21	5.92009e-19
C27C7.1	WBGene00007766	426.868	0.866385	0.0951795	9.10264	8.81625e-20	5.77415e-17	360.074	-0.169201	0.099245	-1.70489	0.0882157	0.876624	967.964	-0.646443	0.106752	-6.05558	1.39914e-09	2.02415e-07
clec-190	WBGene00010953	118.24	-1.07041	0.120565	-8.87825	6.79226e-19	4.21442e-16	62.6278	0.374875	0.132841	2.82198	0.00477277	0.272595	364.756	1.01982	0.125655	8.11605	4.81621e-16	1.48062e-13
myo-2	WBGene00003514	342.893	1.159	0.132878	8.72225	2.7273e-18	1.60761e-15	356.942	-0.0926426	0.132804	-0.697591	0.485433	0.999988	914.399	-1.8885	0.116622	-16.1933	5.61852e-59	8.63637e-56
ugt-32	WBGene00018543	26.9282	1.11715	0.129833	8.60449	7.66538e-18	4.3032e-15	43.2285	0.240775	0.131837	1.82631	0.067804	0.805102	124.415	-1.93325	0.15729	-12.291	1.01291e-34	1.03798e-31
acp-6	WBGene00022245	2015.75	-0.684449	0.0802558	-8.52834	1.48457e-17	7.95526e-15	1088.15	0.19776	0.0815329	2.42552	0.0152864	0.516816	5591.73	0.660213	0.0919164	7.18275	6.83205e-13	1.47393e-10
gad-3	WBGene00015057	84.6685	1.05085	0.124088	8.46858	2.48399e-17	1.27321e-14	88.5569	0.1011	0.126643	0.798304	0.424694	0.999988	262.119	-1.16322	0.120592	-9.64594	5.11399e-22	2.62028e-19
Y41C4A.32	WBGene00270321	51.7965	1.09099	0.132348	8.24331	1.67511e-16	8.22829e-14	75.0132	0.383994	0.132868	2.89005	0.00385183	0.249281	219.12	-2.34547	0.142216	-16.4923	4.16866e-61	7.32314e-58
Y49E10.37	WBGene00304219	23.0457	1.00965	0.12585	8.02266	1.03477e-15	4.87956e-13	29.9704	0.130286	0.12743	1.02241	0.306588	0.999988	130.565	-2.26972	0.152455	-14.8878	3.95513e-50	5.40403e-47
dct-18	WBGene00010266	319.081	0.724949	0.0946457	7.65961	1.86493e-14	8.456e-12	321.312	0.419577	0.102465	4.09482	4.23e-05	0.00762126	1112.97	-1.06021	0.100083	-10.5933	3.20259e-26	1.96911e-23
lec-8	WBGene00002271	448.019	0.584207	0.0792254	7.37399	1.65595e-13	7.23039e-11	390.391	0.211512	0.0933896	2.26484	0.0235226	0.601196	1409.7	-0.64497	0.102587	-6.28707	3.23515e-10	5.30436e-08
K09H9.7	WBGene00019598	75.9785	0.934086	0.128263	7.28258	3.27489e-13	1.37885e-10	75.0587	0.105946	0.129796	0.816251	0.414357	0.999988	234.17	-1.26224	0.12871	-9.80685	1.05197e-22	5.88003e-20
clec-65	WBGene00009396	296.322	0.645423	0.0892741	7.22967	4.84167e-13	1.96822e-10	275.278	0.28706	0.107165	2.67867	0.00739144	0.34058	969.677	-0.826784	0.0879927	-9.39606	5.66448e-21	2.57986e-18
asp-1	WBGene00000214	3901.84	0.50764	0.073219	6.93317	4.11502e-12	1.61707e-09	3109.38	-0.0275173	0.080364	-0.342409	0.732043	0.999988	10578.8	-0.428022	0.131185	-3.26273	0.00110346	0.0360883
asp-2	WBGene00000215	892.647	0.46234	0.067924	6.80672	9.98521e-12	3.69902e-09	709.224	0.0626259	0.0892488	0.7017	0.482866	0.999988	2521	-0.448374	0.082181	-5.45593	4.87174e-08	5.44617e-06
lys-2	WBGene00003091	370.26	0.655356	0.0962921	6.80592	1.00406e-11	3.69902e-09	363.023	0.389142	0.107322	3.62594	0.000287916	0.0392019	1339.05	-0.898058	0.104098	-8.62705	6.29558e-18	2.49732e-15
gln-3	WBGene00001604	690.729	-0.58284	0.0860441	-6.77374	1.25498e-11	4.48332e-09	407.873	0.19204	0.107531	1.7859	0.0741156	0.818787	1973.39	0.419944	0.123557	3.39879	0.000676848	0.0243369
Y105C5B.15	WBGene00013654	312.292	0.668777	0.0987969	6.7692	1.29493e-11	4.48996e-09	307.506	0.334831	0.10655	3.14247	0.00167527	0.143607	1097.45	-0.93414	0.0818841	-11.4081	3.81064e-30	2.92871e-27
C06E4.3	WBGene00015532	14.6706	0.758127	0.113004	6.70884	1.96181e-11	6.60795e-09	28.2824	0.326787	0.124431	2.62625	0.00863322	0.369659	89.4586	-1.86047	0.16452	-11.3085	1.19106e-29	8.61559e-27
gst-38	WBGene00001786	30.2171	0.876054	0.131039	6.68544	2.30238e-11	7.53965e-09	59.5222	0.652575	0.132745	4.91602	8.83e-07	0.0002582	206.085	-0.998125	0.160358	-6.22437	4.83506e-10	7.52617e-08
Y38E10A.14	WBGene00012592	61.1953	0.869981	0.132377	6.57201	4.96403e-11	1.58165e-08	52.4033	-0.136747	0.132868	-1.02919	0.303388	0.999988	145.601	-1.24576	0.140361	-8.87541	6.96783e-19	3.06012e-16
dod-19	WBGene00022644	340.848	0.712395	0.108543	6.56324	5.26516e-11	1.63345e-08	314.954	0.194271	0.118514	1.63923	0.101166	0.88753	1149.29	-0.714978	0.0973176	-7.34685	2.02939e-13	4.70856e-11
C42D4.1	WBGene00016594	950.034	0.424929	0.0664656	6.39322	1.6243e-10	4.90996e-08	702.437	-0.0400427	0.0935571	-0.428003	0.668649	0.999988	2516.45	-0.46121	0.0739703	-6.23507	4.51584e-10	7.1194e-08
K06G5.1	WBGene00010605	561.723	0.498661	0.0780475	6.3892	1.66752e-10	4.9146e-08	479.789	0.169182	0.0898827	1.88225	0.0598022	0.775716	#N/A	#N/A	#N/A	#N/A	#N/A	#N/A
endu-2	WBGene00019779	149.021	0.683554	0.107838	6.33873	2.3166e-10	6.66107e-08	127.878	0.085759	0.122731	0.698757	0.484704	0.999988	456.238	-0.832708	0.108438	-7.67911	1.60195e-14	4.28243e-12
wago-2	WBGene00018862	722.969	0.578608	0.0918797	6.29745	3.02573e-10	8.49293e-08	552.291	-0.192955	0.0863407	-2.23481	0.0254301	0.620393	1911.15	-0.263448	0.109504	-2.40582	0.0161361	0.227292
pdi-6	WBGene00015168	825.72	0.462919	0.0738799	6.26583	3.70836e-10	1.01669e-07	657.255	0.0736858	0.0917714	0.802927	0.422017	0.999988	2263.11	-0.587241	0.0900222	-6.5233	6.87785e-11	1.22575e-08
spp-18	WBGene00005003	67.2908	0.832007	0.132866	6.26198	3.80115e-10	1.01845e-07	70.6728	0.143261	0.131136	1.09246	0.274632	0.999988	193.194	-1.10502	0.133021	-8.30708	9.80857e-17	3.44617e-14
dhs-25	WBGene00000988	325.435	-0.610638	0.0980175	-6.22989	4.66765e-10	1.22282e-07	233.666	0.580404	0.111674	5.19733	2.02e-07	7.79e-05	1154.3	0.143996	0.106389	1.3535	0.175897	0.631905
acdh-2	WBGene00015894	65.2566	-0.822905	0.132404	-6.21513	5.12825e-10	1.31428e-07	38.2196	0.444989	0.129096	3.44696	0.000566924	0.0686626	170.401	0.500552	0.154113	3.24795	0.0011624	0.0373212
lipl-1	WBGene00010062	99.4627	0.808981	0.131762	6.1397	8.26777e-10	2.0738e-07	80.0334	-0.296581	0.127549	-2.32523	0.0200596	0.576493	205.179	-1.11306	0.12807	-8.69104	3.5913e-18	1.52283e-15
W06A11.4	WBGene00021055	35.2266	0.799883	0.132452	6.03904	1.5503e-09	3.8076e-07	36.2524	0.0157175	0.132868	0.118294	0.905834	0.999988	#N/A	#N/A	#N/A	#N/A	#N/A	#N/A
ZC204.14	WBGene00022564	30.9296	0.780726	0.130091	6.00138	1.95651e-09	4.7072e-07	30.2494	0.00168613	0.129707	0.0129996	0.989628	0.999988	87.9387	-0.432318	0.163114	-2.6504	0.00803959	0.150019
R03D7.2	WBGene00010989	133.558	0.721404	0.121478	5.93857	2.87525e-09	6.77926e-07	130.495	0.167953	0.127076	1.32167	0.186279	0.955594	381.015	-0.957853	0.129947	-7.37108	1.69252e-13	4.08097e-11
ZK6.11	WBGene00022645	493.276	0.487442	0.084	5.80289	6.51833e-09	1.50676e-06	431.648	0.271879	0.0990443	2.74502	0.00605074	0.314596	1611.95	-0.518209	0.106879	-4.84855	1.24365e-06	0.000103332
ugt-31	WBGene00021464	29.6591	0.764987	0.132028	5.79412	6.86817e-09	1.55709e-06	32.5615	0.112943	0.131578	0.858374	0.390686	0.999988	97.2834	-0.967404	0.159186	-6.07721	1.22295e-09	1.79032e-07
enu-3.1	WBGene00010362	63.9212	0.756833	0.131646	5.74901	8.97654e-09	1.99669e-06	50.2449	-0.203482	0.132868	-1.53146	0.125657	0.912922	142.238	-0.782746	0.132862	-5.89142	3.82886e-09	4.90453e-07
F57F5.1	WBGene00010204	2696.07	0.411962	0.0720741	5.71581	1.09186e-08	2.38368e-06	2236.64	0.16188	0.0700756	2.31008	0.0208839	0.583587	7852.88	-0.503006	0.0590927	-8.51216	1.70726e-17	6.36189e-15
F52E1.14	WBGene00044696	375.579	0.561164	0.0984771	5.69842	1.20921e-08	2.59189e-06	325.39	0.172754	0.10416	1.65855	0.0972075	0.884971	1141.62	-0.56326	0.0980702	-5.74344	9.27743e-09	1.11848e-06
asp-5	WBGene00000218	1151.05	0.401965	0.0706011	5.69346	1.24488e-08	2.6207e-06	838.002	-0.154079	0.0842089	-1.82973	0.067291	0.804461	2886.86	-0.298503	0.132246	-2.25718	0.0239969	0.285472
ari-1.4	WBGene00013538	1151.37	0.422447	0.0745011	5.67034	1.4251e-08	2.94746e-06	779.814	-0.128203	0.0968635	-1.32354	0.185655	0.955594	2841.98	-0.304542	0.0808332	-3.76753	0.00016487	0.00791954
asp-17	WBGene00012683	20.1383	0.689709	0.122198	5.64419	1.65965e-08	3.37339e-06	18.6665	-0.118323	0.12281	-0.963463	0.335315	0.999988	44.6385	-1.02753	0.160206	-6.41383	1.41912e-10	2.45788e-08
Y94H6A.10	WBGene00022382	225.978	0.555131	0.098814	5.61795	1.93242e-08	3.86124e-06	219.691	0.420753	0.108541	3.87646	0.000105986	0.0176186	783.407	-0.722121	0.118449	-6.09647	1.08439e-09	1.6262e-07
hach-1	WBGene00017301	723.236	-0.449638	0.0802266	-5.60461	2.08729e-08	4.10118e-06	464.938	0.190785	0.108315	1.76139	0.0781727	0.835747	1942.46	0.318056	0.0916426	3.47061	0.000519284	0.0205326
F56A4.2	WBGene00018910	870.557	0.430685	0.0771595	5.58175	2.38117e-08	4.52768e-06	784.878	0.385138	0.082328	4.6781	2.9e-06	0.000681895	2954.95	-0.41287	0.112112	-3.68267	0.000230802	0.0103962
clec-209	WBGene00021224	870.557	0.430685	0.0771595	5.58175	2.38117e-08	4.52768e-06	784.878	0.385138	0.082328	4.6781	2.9e-06	0.000681895	2954.95	-0.41287	0.112112	-3.68267	0.000230802	0.0103962
his-24	WBGene00001898	160.92	0.633758	0.113954	5.56154	2.67411e-08	5.00398e-06	146.97	0.0571569	0.12667	0.451228	0.651825	0.999988	461.471	-0.480857	0.132508	-3.62891	0.000284626	0.0122376
clec-66	WBGene00009397	71.8314	0.715544	0.130097	5.50008	3.79621e-08	6.99274e-06	79.5988	0.381713	0.129744	2.94204	0.00326054	0.222369	291.03	-1.33658	0.116233	-11.4991	1.33228e-30	1.09221e-27
K12H4.7	WBGene00019682	849.662	0.399587	0.073739	5.41894	5.99535e-08	1.08737e-05	748.243	0.319921	0.0827821	3.86461	0.000111265	0.0181404	#N/A	#N/A	#N/A	#N/A	#N/A	#N/A
Y58A7A.3	WBGene00021977	170.807	0.606558	0.114291	5.30712	1.11371e-07	1.98932e-05	163.475	0.14832	0.125572	1.18115	0.237543	0.994906	744.154	-0.631097	0.141107	-4.47246	7.73265e-06	0.000549644
F54D5.4	WBGene00010050	279.944	0.550663	0.103838	5.3031	1.13851e-07	2.00328e-05	249.632	0.219693	0.117575	1.86854	0.0616867	0.775716	874.454	-0.695188	0.115048	-6.04262	1.51633e-09	2.16818e-07
amt-1	WBGene00000133	25.8204	-0.66027	0.125703	-5.2526	1.49968e-07	2.59995e-05	11.7969	0.193842	0.100267	1.93327	0.0532031	NA	81.5954	0.531964	0.164471	3.23439	0.00121905	0.0388358
dpy-17	WBGene00001076	81.6208	0.681296	0.13085	5.20669	1.92237e-07	3.28446e-05	71.25	-0.0460774	0.132821	-0.346913	0.728656	0.999988	184.98	-0.792754	0.155581	-5.09546	3.47903e-07	3.21667e-05
nspe-7	WBGene00012593	11.5051	0.542793	0.104371	5.20063	1.98611e-07	3.3449e-05	12.0597	-0.0608621	0.113773	-0.534944	0.592689	NA	26.5709	-0.969907	0.152663	-6.35326	2.10792e-10	3.55084e-08
thn-2	WBGene00009215	168.634	0.645781	0.125482	5.14641	2.65526e-07	4.40885e-05	144.101	-0.0624848	0.120624	-0.518011	0.60445	0.999988	436.419	-0.972721	0.132877	-7.32048	2.4709e-13	5.62678e-11
T03D3.5	WBGene00020183	89.0273	-0.670548	0.130696	-5.1306	2.88825e-07	4.72911e-05	32.6718	-0.148498	0.132136	-1.12383	0.261084	0.999988	161.292	0.382663	0.127634	2.99814	0.00271631	0.0713727
clec-67	WBGene00018971	76.7035	0.66077	0.129639	5.09701	3.45058e-07	5.57246e-05	80.5665	0.22575	0.126216	1.7886	0.0736788	0.818787	276.003	-0.983025	0.129897	-7.56773	3.7981e-14	9.57648e-12
col-143	WBGene00000716	4414.03	-0.408239	0.0809736	-5.04163	4.61582e-07	7.3535e-05	3067.59	0.430318	0.0917565	4.68978	2.73e-06	0.000681895	14793	0.31689	0.10497	3.01885	0.00253735	0.0684249
C17H12.8	WBGene00015933	270.706	0.662632	0.132646	4.9955	5.86828e-07	9.22415e-05	279.543	0.25184	0.122979	2.04782	0.0405777	0.699466	927.503	-0.601191	0.164123	-3.66306	0.000249224	0.0109846
ctsa-2	WBGene00019617	443.317	0.500356	0.100341	4.98654	6.14706e-07	9.53522e-05	377.475	0.0940936	0.110197	0.853867	0.393179	0.999988	1259.26	-0.477916	0.133733	-3.57365	0.000352045	0.0146253
lea-1	WBGene00002263	1511.46	0.423128	0.0849995	4.978	6.42434e-07	9.83591e-05	951.948	-0.516843	0.100324	-5.15172	2.58e-07	9.51e-05	3146.28	0.110778	0.117422	0.943421	0.345466	0.77538
F32D8.12	WBGene00009334	201.639	-0.513261	0.103858	-4.94196	7.73427e-07	0.000116897	131.905	0.346448	0.117826	2.94033	0.00327862	0.222369	596.679	0.198838	0.116743	1.70322	0.0885274	0.501242
F42A10.6	WBGene00018342	134.17	0.57281	0.116719	4.9076	9.21977e-07	0.000137585	117.95	0.161657	0.121976	1.32532	0.185066	0.955594	374.594	-0.8861	0.108971	-8.13152	4.23935e-16	1.3367e-13
nuc-1	WBGene00003828	323.225	0.469766	0.0957976	4.90373	9.4035e-07	0.000138572	250.167	-0.0337334	0.109188	-0.308948	0.757361	0.999988	862.873	-0.421023	0.0903911	-4.65779	3.1962e-06	0.000244122
M02H5.8	WBGene00019744	62.429	0.638788	0.130715	4.88686	1.02456e-06	0.000149118	64.6686	0.192324	0.129215	1.4884	0.136644	0.930498	184.081	-1.15284	0.117783	-9.78778	1.27055e-22	6.793e-20
lys-8	WBGene00003097	398.076	0.40988	0.084497	4.85083	1.22946e-06	0.000176757	319.901	0.0663666	0.0963193	0.689027	0.490806	0.999988	1159.68	-0.42764	0.0964963	-4.43167	9.3505e-06	0.000649622
ctsa-1.2	WBGene00008741	671.754	0.40531	0.0839319	4.82904	1.37193e-06	0.000194864	530.936	0.0637414	0.0940349	0.677849	0.497867	0.999988	2001.87	-0.237255	0.109865	-2.15951	0.0308105	0.323854
T10D4.6	WBGene00020408	114.334	0.549747	0.114354	4.80741	1.52896e-06	0.000214582	106.641	0.228064	0.13066	1.74548	0.0809006	0.844739	#N/A	#N/A	#N/A	#N/A	#N/A	#N/A
lec-6	WBGene00002269	1008.83	0.401607	0.0837277	4.79658	1.61396e-06	0.000223846	801.916	0.0855329	0.105428	0.811294	0.417197	0.999988	2729.48	-0.580646	0.0817058	-7.10655	1.1898e-12	2.52259e-10
pgp-1	WBGene00003995	76.8665	0.623331	0.130131	4.79004	1.66748e-06	0.00022858	62.4968	-0.0969005	0.132265	-0.732626	0.463787	0.999988	192.989	-0.548004	0.153912	-3.56051	0.000370134	0.0152225
swt-3	WBGene00007384	77.2647	-0.600686	0.126087	-4.76405	1.89744e-06	0.000257115	44.0108	0.180182	0.132786	1.35694	0.174802	0.951552	266.899	0.750787	0.124742	6.0187	1.75822e-09	2.48515e-07
pghm-1	WBGene00022144	59.7405	-0.622446	0.132018	-4.71487	2.41864e-06	0.000324015	33.0124	0.162607	0.129842	1.25235	0.210444	0.980318	129.387	-0.0731369	0.143768	-0.508716	0.610951	0.900756
B0035.13	WBGene00007112	159.495	0.503828	0.107377	4.69213	2.70373e-06	0.000358138	126.781	0.0266765	0.121549	0.219471	0.826283	0.999988	446.172	-0.373289	0.133712	-2.79173	0.00524268	0.113073
hpo-8	WBGene00020517	299.143	-0.414735	0.088489	-4.68685	2.77439e-06	0.000363415	171.036	0.122902	0.111887	1.09845	0.272009	0.999988	793.307	0.348857	0.0789497	4.41872	9.92856e-06	0.000678286
fbxb-97	WBGene00016885	25.5101	0.595148	0.127155	4.68049	2.8619e-06	0.000370758	19.2984	-0.235431	0.119579	-1.96882	0.0489735	0.75376	39.8868	-0.871547	0.164107	-5.31083	1.09125e-07	1.17711e-05
pqn-75	WBGene00004157	54.4891	0.620834	0.13274	4.67707	2.91005e-06	0.000372898	49.2728	0.0614607	0.132799	0.46281	0.6435	0.999988	191.96	-0.470515	0.143641	-3.27563	0.00105425	0.0347563
aqp-8	WBGene00000176	61.8619	0.601505	0.129045	4.66122	3.14337e-06	0.000398464	56.625	0.0628375	0.131514	0.477799	0.632793	0.999988	182.595	-0.332895	0.119545	-2.78469	0.00535786	0.114984
dnj-7	WBGene00001025	169.867	0.482843	0.103763	4.65331	3.26641e-06	0.000409656	138.33	0.0786485	0.114608	0.686237	0.492563	0.999988	477.277	-0.450073	0.085267	-5.2784	1.30319e-07	1.3815e-05
ugt-29	WBGene00021709	52.9298	0.604652	0.131778	4.58841	4.46634e-06	0.000554249	47.8148	0.0859724	0.132367	0.649501	0.516014	0.999988	156.85	-0.642163	0.142206	-4.51572	6.31031e-06	0.000453789
asah-1	WBGene00010769	202.043	0.570701	0.124706	4.57636	4.73138e-06	0.000581024	159.564	-0.135924	0.116971	-1.16204	0.24522	0.999988	489.532	-0.656516	0.109628	-5.98855	2.11715e-09	2.90995e-07
C29F3.7	WBGene00007807	94.8214	0.554167	0.121578	4.55811	5.16156e-06	0.000627315	78.8279	0.0320807	0.130282	0.246241	0.805495	0.999988	275.789	-0.452736	0.116505	-3.88598	0.000101916	0.00515745
folt-2	WBGene00018138	1016.81	-0.405789	0.089497	-4.5341	5.78493e-06	0.000695349	727.042	0.528508	0.0877991	6.01951	1.75e-09	1.24e-06	3417.05	0.0776126	0.0870055	0.892042	0.37237	0.792888
lrg-1	WBGene00003067	38.3611	0.602945	0.133038	4.53213	5.83931e-06	0.000695349	39.4595	0.00301906	0.132359	0.0228096	0.981802	0.999988	108.299	-0.848133	0.138812	-6.10996	9.96574e-10	1.51295e-07
C14B9.2	WBGene00015752	122.212	0.530091	0.117721	4.50296	6.70126e-06	0.000790012	103.676	0.0408952	0.120853	0.338387	0.735072	0.999988	345.521	-0.58459	0.101885	-5.73772	9.59573e-09	1.14562e-06
F56A4.3	WBGene00018911	81.9056	0.587104	0.131163	4.47614	7.60036e-06	0.000887135	89.971	0.257024	0.127851	2.01035	0.0443947	0.726599	265.031	-0.452241	0.122902	-3.6797	0.000233511	0.0104799
Y11D7A.7	WBGene00012431	161.37	0.529294	0.118376	4.47129	7.77475e-06	0.000898594	141.557	0.0802614	0.121567	0.660226	0.509109	0.999988	480.717	-0.337775	0.108666	-3.10839	0.00188113	0.0545571
fbxa-107	WBGene00012564	30.0126	-0.590136	0.132556	-4.45198	8.50803e-06	0.000967701	19.195	0.109067	0.112654	0.968161	0.332964	0.999988	81.6413	0.904731	0.146537	6.17408	6.65493e-10	1.02295e-07
Y37H2A.14	WBGene00045416	22.4471	0.579961	0.130292	4.45126	8.53685e-06	0.000967701	25.6262	0.231416	0.127181	1.81958	0.0688232	0.811409	89.4988	-0.939558	0.161351	-5.82306	5.77803e-09	7.25025e-07
sax-2	WBGene00004728	654.358	0.39859	0.0896279	4.44717	8.701e-06	0.000976915	464.195	-0.139471	0.0983903	-1.41753	0.156328	0.943256	1671.84	0.105822	0.092785	1.1405	0.254076	0.714796
col-158	WBGene00000731	78.6512	-0.564758	0.127266	-4.43761	9.09637e-06	0.00101167	51.9357	0.431543	0.132506	3.25679	0.0011268	0.107728	326.93	0.443724	0.139769	3.17471	0.00149989	0.0457096
cpr-1	WBGene00000781	662.362	0.588729	0.132944	4.42838	9.49414e-06	0.00103919	466.407	-0.708692	0.108837	-6.51151	7.44e-11	7.88e-08	1044.21	-0.85456	0.121598	-7.02775	2.09886e-12	4.37453e-10
acs-2	WBGene00009221	65.5092	-0.586445	0.132446	-4.4278	9.52013e-06	0.00103919	16.5233	-0.288031	0.115556	-2.49257	0.0126821	0.459482	54.3502	0.168314	0.164528	1.02301	0.306304	0.756502
smd-1	WBGene00004875	493.546	0.34488	0.0783854	4.39979	1.08354e-05	0.00117191	377.396	0.0744928	0.0949182	0.784811	0.432565	0.999988	1218.78	-0.371219	0.108425	-3.42375	0.000617628	0.023029
scl-2	WBGene00009895	110.085	0.5401	0.123217	4.38331	1.16889e-05	0.00125273	85.3508	-0.238071	0.127624	-1.86542	0.0621228	0.775716	227.598	-0.580407	0.131908	-4.40007	1.08214e-05	0.000727162
F15E6.3	WBGene00017484	158.833	-0.497011	0.1139	-4.36356	1.27962e-05	0.00135905	60.9631	-0.576903	0.132667	-4.3485	1.37e-05	0.00264111	186.98	0.450872	0.160254	2.81348	0.00490078	0.10784
asp-3	WBGene00000216	1813.6	0.335111	0.0768652	4.35972	1.30226e-05	0.00137075	1417.32	0.0734357	0.086651	0.847488	0.396723	0.999988	5135.7	-0.387334	0.120909	-3.20352	0.0013576	0.0421564
F25D1.5	WBGene00009110	13.2329	0.493746	0.113485	4.35076	1.35665e-05	0.00141536	18.8827	0.203852	0.120555	1.69094	0.090848	0.882255	53.1818	-1.40331	0.161713	-8.67777	4.03601e-18	1.65436e-15
tns-1	WBGene00006508	106.615	0.5372	0.123579	4.34703	1.37992e-05	0.001427	84.9119	-0.0920286	0.126528	-0.727339	0.467018	0.999988	287.301	-0.628872	0.125679	-5.00378	5.62169e-07	4.97337e-05
K01A6.4	WBGene00010446	5.58266	0.36505	0.0840537	4.34306	1.40514e-05	0.00144045	5.77846	-0.0861185	0.0856264	-1.00575	0.314537	NA	11.8251	-0.750791	0.144318	-5.20235	1.96789e-07	2.01659e-05
eppl-1	WBGene00020139	152.736	-0.470228	0.108736	-4.32449	1.52883e-05	0.00155374	94.075	0.239421	0.123688	1.93568	0.0529065	0.766305	471.948	0.458276	0.084636	5.41467	6.14019e-08	6.7416e-06
nspe-1	WBGene00012591	23.665	0.536685	0.124504	4.31059	1.62819e-05	0.00164057	18.5292	-0.20837	0.120448	-1.72995	0.0836385	0.859908	37.3266	-0.469295	0.162195	-2.89341	0.00381084	0.0897737
rhr-1	WBGene00004358	352.656	0.41256	0.0960941	4.29329	1.76046e-05	0.00175881	268.193	-0.0851764	0.104667	-0.813781	0.415771	0.999988	850.41	-0.266523	0.0910003	-2.92882	0.00340252	0.0823639
C10C5.5	WBGene00007509	29.5104	-0.552337	0.129319	-4.27111	1.94502e-05	0.00192345	24.5152	0.438891	0.114546	3.83157	0.00012733	0.0196274	185.058	0.199117	0.154513	1.28867	0.197511	0.661017
T14B1.1	WBGene00011763	17.3864	-0.528895	0.123873	-4.26964	1.95788e-05	0.00192345	6.77125	0.127421	0.0952121	1.33828	0.180805	NA	26.6457	-0.265895	0.164285	-1.6185	0.105556	0.529586
lys-6	WBGene00003095	10.2453	0.444095	0.104409	4.25341	2.10536e-05	0.00205125	9.68864	-0.0666449	0.106288	-0.627023	0.530644	NA	19.9618	-0.484712	0.163746	-2.96014	0.00307495	0.0772833
E03H4.8	WBGene00008476	37.9602	0.557921	0.131528	4.24185	2.21688e-05	0.00212826	38.4964	0.138945	0.132851	1.04588	0.295619	0.999988	55.4882	-0.146506	0.0933139	-1.57004	0.116406	0.547497
C34H4.2	WBGene00016425	78.35	0.537286	0.12672	4.23995	2.23572e-05	0.00212826	70.369	0.082938	0.130023	0.637873	0.523556	0.999988	229.454	-0.730492	0.123281	-5.92543	3.11489e-09	4.07488e-07
Y54G2A.36	WBGene00021898	74.6432	0.536356	0.126509	4.23966	2.23856e-05	0.00212826	49.6158	-0.287434	0.13284	-2.16376	0.0304831	0.65054	149.236	-0.294478	0.137496	-2.14172	0.0322159	0.331236
T13F3.6	WBGene00011753	267.196	-0.382356	0.0903464	-4.23211	2.31509e-05	0.0021834	186.604	0.473157	0.109108	4.33659	1.45e-05	0.00272631	883.958	0.246914	0.0890471	2.77285	0.00555681	0.118222
oac-32	WBGene00018708	12.5376	0.469158	0.111527	4.20669	2.59139e-05	0.0024246	15.8648	0.162016	0.11787	1.37452	0.169279	0.944875	52.752	-1.33808	0.163666	-8.1757	2.94154e-16	1.00478e-13
vit-3	WBGene00006927	40715.8	-0.34246	0.0816003	-4.19679	2.70719e-05	0.002513	23796.7	-0.0116137	0.132554	-0.087615	0.930183	0.999988	93410.4	0.444903	0.138211	3.21902	0.00128629	0.040454
hphd-1	WBGene00012608	771.423	-0.377406	0.0903699	-4.17623	2.96376e-05	0.00272967	519.394	0.377062	0.100518	3.75118	0.000176005	0.0257271	2400.79	0.0591096	0.122869	0.481079	0.630461	0.906876
col-147	WBGene00000720	21.1615	-0.523622	0.125637	-4.16775	3.07626e-05	0.00281132	8.2694	0.0797871	0.0953916	0.836416	0.402921	NA	34.8267	0.164626	0.162258	1.0146	0.310298	0.758619
cdr-2	WBGene00008296	35.4909	0.551354	0.133039	4.14432	3.40829e-05	0.0030908	47.4008	0.40869	0.132443	3.08579	0.00203014	0.162373	163.193	-0.884968	0.149951	-5.90173	3.59714e-09	4.65621e-07
catp-3	WBGene00015660	90.5166	-0.510915	0.123482	-4.13756	3.51016e-05	0.00314132	80.0005	0.691197	0.131288	5.26473	1.4e-07	5.67e-05	612.556	0.594818	0.147372	4.03616	5.43326e-05	0.00307893
pud-4	WBGene00017498	491.158	-0.451857	0.109221	-4.1371	3.51729e-05	0.00314132	254.131	-0.100484	0.122536	-0.820033	0.412197	0.999988	958.651	0.274625	0.123	2.23272	0.0255675	0.296466
M04F3.3	WBGene00019769	48.6142	0.540767	0.131261	4.11977	3.79248e-05	0.00336162	33.6454	-0.248609	0.131959	-1.88399	0.0595659	0.775716	112.339	-0.523887	0.12976	-4.03735	5.40575e-05	0.00307752
acox-1.5	WBGene00008167	127.91	0.451261	0.10994	4.10463	4.04962e-05	0.00356276	118.119	0.320185	0.120736	2.65194	0.00800301	0.357932	426.027	-0.543143	0.10305	-5.27069	1.35913e-07	1.42848e-05
xbp-1	WBGene00006959	607.514	-0.294883	0.0719239	-4.09992	4.13289e-05	0.00360909	412.341	0.232966	0.101671	2.29137	0.021942	0.593063	#N/A	#N/A	#N/A	#N/A	#N/A	#N/A
Y16B4A.2	WBGene00012445	392.241	0.39482	0.097048	4.06829	4.73587e-05	0.00410524	262.09	-0.350642	0.114237	-3.06943	0.00214469	0.168358	872.861	-0.00881863	0.129549	-0.0680717	0.945729	0.991735
Y41E3.8	WBGene00012766	107.865	0.516413	0.127082	4.06362	4.83177e-05	0.00415779	80.4588	-0.0545975	0.132868	-0.410915	0.681135	0.999988	247.032	-0.819688	0.125292	-6.54225	6.06015e-11	1.09591e-08
ttr-44	WBGene00008341	132.116	-0.484136	0.119475	-4.0522	5.07385e-05	0.00432809	64.5063	0.0296892	0.132274	0.224451	0.822406	0.999988	317.839	0.314757	0.122527	2.56888	0.0102029	0.172427
mxl-3	WBGene00003511	130.682	-0.46524	0.11485	-4.05085	5.1031e-05	0.00432809	63.2759	-0.134675	0.131312	-1.02562	0.305073	0.999988	276.58	0.488337	0.127455	3.83143	0.000127399	0.00636839
T19D12.4	WBGene00020579	165.479	0.459626	0.114192	4.02504	5.69648e-05	0.00479684	132.933	0.0899946	0.123864	0.726561	0.467495	0.999988	474.106	-0.741935	0.0994526	-7.46019	8.64007e-14	2.12494e-11
col-95	WBGene00000670	4474.03	-0.320253	0.079943	-4.00602	6.17514e-05	0.00516303	2974.62	0.252772	0.0887026	2.84966	0.00437666	0.261305	13456.6	0.17601	0.117415	1.49904	0.133864	0.572666
hil-3	WBGene00001854	52.9463	0.525124	0.131292	3.99966	6.34347e-05	0.00526642	51.1857	0.0834326	0.132861	0.627969	0.530024	0.999988	159.971	-0.424375	0.122712	-3.4583	0.000543589	0.0210205
hil-2	WBGene00001853	225.626	0.430312	0.108288	3.97378	7.07412e-05	0.00583194	171.208	-0.0955332	0.112745	-0.847339	0.396806	0.999988	604.298	-0.133943	0.117037	-1.14445	0.252436	0.713756
fbxa-192	WBGene00010212	45.8741	-0.527109	0.133044	-3.9619	7.43542e-05	0.00608723	28.2484	0.0849371	0.119636	0.709965	0.477726	0.999988	148.152	1.31549	0.130445	10.0847	6.45899e-24	3.7822e-21
Y44A6D.2	WBGene00012853	18.9661	-0.495858	0.12531	-3.95707	7.58752e-05	0.00616891	7.15915	0.11102	0.0979592	1.13333	0.257077	NA	35.0203	-0.0328943	0.162782	-0.202076	0.839857	0.969342
F12E12.11	WBGene00044811	29.042	0.512041	0.129558	3.95221	7.74322e-05	0.00625239	41.2926	0.28163	0.130972	2.1503	0.0315314	0.656121	110.92	-1.59783	0.14883	-10.7359	6.90269e-27	4.46749e-24
sbt-1	WBGene00011392	123.528	-0.485234	0.12349	-3.92934	8.51781e-05	0.00680187	70.278	0.133873	0.131516	1.01792	0.308715	0.999988	268.081	-0.0580757	0.139784	-0.415466	0.677801	0.922379
hpo-6	WBGene00021518	103.521	0.494385	0.125838	3.92874	8.53912e-05	0.00680187	95.7121	0.25019	0.13153	1.90215	0.0571516	0.77489	379.798	-0.696679	0.12419	-5.60979	2.0257e-08	2.35e-06
spp-8	WBGene00004993	159.443	0.464032	0.11831	3.92218	8.77532e-05	0.00691422	129.845	0.074966	0.121649	0.61625	0.53773	0.999988	445.455	-0.713519	0.103898	-6.86746	6.53528e-12	1.33941e-09
C33G8.2	WBGene00016360	58.9196	0.507304	0.129363	3.92157	8.79747e-05	0.00691422	42.8168	-0.13416	0.132354	-1.01364	0.310752	0.999988	146.704	-0.162839	0.154061	-1.05698	0.290521	0.74206
pgp-5	WBGene00003999	34.8895	0.518178	0.132314	3.91628	8.99259e-05	0.00702077	40.0636	0.308488	0.132598	2.32649	0.0199922	0.576493	133.367	-1.53534	0.13302	-11.5421	8.09033e-31	7.1062e-28
clec-63	WBGene00009394	1556.84	0.304498	0.0778037	3.91367	9.09026e-05	0.00705033	1213.13	0.0888533	0.0894901	0.992884	0.320767	0.999988	4202.2	-0.333694	0.138874	-2.40285	0.016268	0.227807
T16G1.6	WBGene00011800	31.7476	0.50208	0.128397	3.91037	9.21531e-05	0.00710061	30.0616	0.00770094	0.129083	0.0596588	0.952427	0.999988	72.1366	-0.722154	0.163845	-4.40755	1.04545e-05	0.000707937
hint-3	WBGene00016150	65.787	-0.503838	0.129045	-3.90436	9.44738e-05	0.00723216	37.8886	0.173017	0.132731	1.30351	0.192401	0.961229	162.815	0.290723	0.137207	2.11886	0.0341025	0.337444
Y42A5A.3	WBGene00012778	10.1895	-0.417665	0.107063	-3.90112	9.57476e-05	0.00728238	6.38926	0.179226	0.0822929	2.17791	0.0294128	NA	37.5032	0.437692	0.163233	2.6814	0.00733153	0.14111
timm-17B.2	WBGene00017069	40.5015	0.51146	0.131587	3.88686	0.000101551	0.00767427	30.4337	0.0313997	0.126314	0.248584	0.803682	0.999988	64.9906	-0.775661	0.161646	-4.7985	1.59855e-06	0.000131049
flp-16	WBGene00001459	24.9672	-0.505405	0.130721	-3.86628	0.000110508	0.00829793	11.6412	0.0511301	0.114206	0.447703	0.654368	NA	46.8122	-0.0762916	0.164053	-0.465044	0.6419	0.909944
ges-1	WBGene00001578	90.1637	0.486553	0.126352	3.85078	0.000117742	0.00878517	84.2841	0.0662419	0.130621	0.507131	0.612063	0.999988	268.125	-0.299206	0.108535	-2.75677	0.00583753	0.122165
vit-4	WBGene00006928	40403.7	-0.31229	0.0813425	-3.8392	0.000123438	0.00912504	23793.6	-0.0197038	0.132522	-0.148683	0.881804	0.999988	91320.1	0.377025	0.156	2.41683	0.0156561	0.222313
clec-265	WBGene00019738	70.4081	0.494296	0.128777	3.83839	0.000123845	0.00912504	65.1202	0.200262	0.129034	1.55201	0.120659	0.907357	230.928	-0.856793	0.128927	-6.64555	3.02079e-11	5.62828e-09
F10E7.2	WBGene00017344	115.265	0.455538	0.118851	3.83286	0.000126663	0.00927469	97.1939	-0.0420575	0.126996	-0.331172	0.740515	0.999988	260.84	-0.539368	0.119101	-4.52867	5.93568e-06	0.0004319
F42A10.7	WBGene00018343	119.078	0.486752	0.127224	3.82595	0.000130267	0.00947205	103.49	-0.109573	0.132394	-0.827628	0.407881	0.999988	281.142	-0.795552	0.163753	-4.85824	1.18436e-06	9.90753e-05
pcp-1	WBGene00003956	162.694	0.412271	0.107794	3.82464	0.000130965	0.00947205	126.55	0.0626004	0.12563	0.498293	0.618277	0.999988	473.003	-0.369536	0.118572	-3.11656	0.00182975	0.0535724
asns-2	WBGene00019730	74.6592	-0.497608	0.130299	-3.81897	0.000134012	0.00963337	44.8234	0.166069	0.131116	1.26658	0.205306	0.975298	#N/A	#N/A	#N/A	#N/A	#N/A	#N/A
F20G2.2	WBGene00008986	82.7588	0.475172	0.125043	3.80007	0.000144654	0.0103353	78.726	0.288904	0.130211	2.21873	0.026505	0.624192	296.65	-0.659854	0.128804	-5.12294	3.00813e-07	2.82374e-05
act-5	WBGene00000067	985.808	0.331506	0.08735	3.79514	0.000147559	0.0104794	790.82	0.161141	0.0858658	1.87666	0.0605648	0.775716	2973.66	-0.428494	0.0849715	-5.0428	4.58775e-07	4.08808e-05
dod-23	WBGene00009898	354.941	0.372583	0.098696	3.77506	0.00015997	0.0112927	250.009	-0.146969	0.113854	-1.29086	0.196754	0.966441	804.089	-0.405721	0.102599	-3.95443	7.67179e-05	0.00411643
flp-5	WBGene00001448	24.8627	-0.480284	0.127331	-3.77193	0.00016199	0.0113673	12.9474	0.11358	0.108669	1.0452	0.295933	NA	44.6011	0.19126	0.163802	1.16763	0.242955	0.703966
T21H3.1	WBGene00020662	806.495	0.305813	0.0812204	3.76522	0.000166401	0.01157	621.852	0.0421959	0.0923234	0.457045	0.647639	0.999988	2205.53	-0.302887	0.135129	-2.24147	0.0249958	0.291903
ric-4	WBGene00004364	43.6136	-0.500856	0.133045	-3.76456	0.000166841	0.01157	21.1856	0.0860065	0.12845	0.669572	0.50313	0.999988	95.9099	0.164919	0.149906	1.10015	0.271269	0.729614
K06A4.7	WBGene00010597	221.276	0.40555	0.109158	3.71526	0.000202994	0.0139947	191.675	0.200344	0.125833	1.59214	0.111354	0.899959	678.876	-0.606917	0.114099	-5.31923	1.04207e-07	1.13401e-05
pmp-4	WBGene00004061	84.2667	0.472609	0.127311	3.71225	0.000205427	0.0140801	69.8499	-0.0309462	0.131493	-0.235345	0.813941	0.999988	225.111	-0.300211	0.133755	-2.24449	0.0248011	0.291011
col-41	WBGene00000618	18.8246	-0.423718	0.114454	-3.7021	0.000213826	0.0145711	5.98964	0.0911136	0.0906079	1.00558	0.314617	NA	40.875	0.347226	0.164459	2.11132	0.0347446	0.340962
T03F6.3	WBGene00011399	468.812	0.335181	0.0906217	3.69868	0.000216725	0.0146837	362.996	0.130775	0.106803	1.22446	0.220779	0.983643	1353.62	-0.428117	0.0830679	-5.15383	2.55225e-07	2.49088e-05
Y54G2A.45	WBGene00044488	48.9728	0.490474	0.13276	3.69444	0.000220373	0.0148456	38.4801	-0.00365795	0.131143	-0.0278927	0.977748	0.999988	151.976	-0.298614	0.139782	-2.13628	0.0326565	0.333932
hbl-1	WBGene00001824	36.4504	0.488482	0.132761	3.6794	0.000233783	0.0156595	26.3664	-0.232124	0.128335	-1.80873	0.0704935	0.816924	77.6064	-0.28586	0.160759	-1.7782	0.0753715	0.467547
F33E2.5	WBGene00009361	37.5662	0.489062	0.133047	3.67587	0.00023704	0.0157879	30.3269	-0.118066	0.131624	-0.896998	0.36972	0.999988	87.6315	-0.443835	0.149735	-2.96414	0.00303528	0.0771175
bath-1	WBGene00019139	29.2518	0.487361	0.132798	3.66993	0.000242619	0.0160687	25.6346	-0.0388509	0.130714	-0.297221	0.766298	0.999988	81.9257	-0.515776	0.14904	-3.46066	0.000538862	0.021013
T20D3.2	WBGene00011856	458.295	0.336122	0.0917994	3.66149	0.000250754	0.0164544	374.101	0.220758	0.10475	2.10747	0.0350766	0.663793	1393.62	-0.369276	0.0816845	-4.52076	6.16192e-06	0.000445724
acdh-9	WBGene00017874	312.084	0.327936	0.0895755	3.661	0.000251234	0.0164544	238.268	0.0548648	0.100303	0.546993	0.584384	0.999988	843.649	-0.349489	0.0844051	-4.14062	3.46372e-05	0.00202825
lec-10	WBGene00002273	345.42	0.357771	0.0978994	3.65448	0.000257705	0.016785	303.905	0.338276	0.102402	3.30341	0.000955169	0.0987552	1160.25	-0.598355	0.0984002	-6.08083	1.19561e-09	1.77137e-07
F55G11.4	WBGene00010124	36.6848	0.48263	0.132472	3.64327	0.0002692	0.0174374	40.5749	0.136267	0.132252	1.03036	0.302841	0.999988	109.16	-0.769165	0.156174	-4.92505	8.43398e-07	7.25264e-05
gst-20	WBGene00001768	70.2788	0.467839	0.130559	3.58335	0.000339222	0.0218529	69.7748	0.294093	0.131409	2.23799	0.0252219	0.619926	262.037	-0.537033	0.125262	-4.28728	1.80875e-05	0.00112905
C01B10.6	WBGene00015280	257.301	0.403379	0.113101	3.56652	0.00036175	0.0231776	187.054	-0.0963225	0.120813	-0.797289	0.425283	0.999988	637.604	-0.210553	0.135816	-1.55027	0.121076	0.554627
col-167	WBGene00000740	50.7886	-0.468268	0.131501	-3.56093	0.000369544	0.0234981	21.6944	0.0833064	0.125977	0.661285	0.50843	0.999988	92.302	-0.019991	0.146929	-0.136059	0.891774	0.982188
gst-13	WBGene00001761	142.953	0.422611	0.118708	3.56008	0.000370739	0.0234981	122.337	0.214336	0.130897	1.63744	0.101538	0.88753	432.578	-0.714647	0.128151	-5.5766	2.45269e-08	2.81876e-06
F22D6.2	WBGene00009050	1934	-0.199617	0.0563508	-3.54239	0.000396517	0.0249036	1214.58	-0.0580527	0.0840823	-0.690427	0.489926	0.999988	3883.3	0.106038	0.0949047	1.11731	0.263862	0.723751
col-10	WBGene00000599	86.2493	-0.471108	0.133007	-3.54198	0.000397139	0.0249036	40.826	0.0983083	0.127895	0.768663	0.442094	0.999988	178.857	-0.0047999	0.13535	-0.035463	0.971711	0.996444
col-107	WBGene00000681	41.7659	-0.450613	0.127302	-3.53972	0.000400552	0.0249847	15.9464	0.0102503	0.115822	0.0885006	0.929479	0.999988	63.3839	0.138523	0.158862	0.871971	0.383224	0.798866
C18D4.6	WBGene00007675	27.101	0.45815	0.129569	3.53595	0.000406311	0.0252105	20.791	-0.0384798	0.115278	-0.333799	0.738531	0.999988	68.927	-0.188207	0.154142	-1.221	0.222086	0.686278
irg-1	WBGene00015574	10.34	0.400869	0.113833	3.52157	0.000429	0.026479	12.4709	0.0443986	0.114876	0.38649	0.699134	NA	28.0712	-1.01708	0.162545	-6.25718	3.92011e-10	6.26047e-08
AC3.5	WBGene00007071	205.53	0.348531	0.0994906	3.50316	0.000459775	0.0282306	153.437	0.0631543	0.118974	0.530823	0.595541	0.999988	655.078	0.0504067	0.120328	0.418911	0.675281	0.922185
clec-85	WBGene00021872	124.633	0.444983	0.127404	3.49271	0.000478151	0.0292069	118.02	0.263777	0.126906	2.07852	0.0376615	0.681003	440.806	-0.590065	0.150239	-3.92752	8.58273e-05	0.00449114
F15B9.10	WBGene00045418	228.826	-0.337391	0.0967205	-3.4883	0.000486097	0.0295392	137.637	0.153524	0.117181	1.31014	0.190147	0.960135	669.262	0.194638	0.0998175	1.94994	0.0511833	0.406327
T22B7.3	WBGene00020672	20.1028	-0.423226	0.121488	-3.4837	0.00049454	0.0298981	8.68308	0.0323793	0.0929569	0.348326	0.727595	NA	36.2356	0.241125	0.164457	1.46619	0.142596	0.588849
F19B10.1	WBGene00017583	57.108	0.450035	0.129296	3.48066	0.000500177	0.0300847	41.5464	-0.186975	0.132815	-1.40778	0.159197	0.943256	122.811	-0.171464	0.139391	-1.23009	0.218662	0.684382
col-166	WBGene00000739	163.262	-0.400467	0.115215	-3.47582	0.000509294	0.0304701	91.4988	-0.00293173	0.127863	-0.0229287	0.981707	0.999988	321.27	-0.0163811	0.11181	-0.146508	0.88352	0.980014
col-135	WBGene00000708	293.638	-0.360604	0.103785	-3.47453	0.000511756	0.0304701	158.474	-0.11768	0.11419	-1.03056	0.302746	0.999988	710.121	0.368592	0.145069	2.54081	0.0110597	0.180304
gly-13	WBGene00001638	146.772	0.381346	0.110074	3.46444	0.00053133	0.0314766	112.967	-0.0624571	0.118665	-0.526329	0.59866	0.999988	349.417	-0.310335	0.0889884	-3.48737	0.0004878	0.0194756
pals-23	WBGene00016218	29.7784	0.459838	0.132804	3.46254	0.000535112	0.0315422	28.2783	0.202251	0.130361	1.55147	0.12079	0.907357	108.181	-0.800844	0.138613	-5.77755	7.5798e-09	9.24757e-07
T08H10.1	WBGene00020369	295.494	0.350035	0.101174	3.45974	0.000540698	0.0317129	255.752	0.26934	0.105947	2.54222	0.0110151	0.420656	914.246	-0.579911	0.0862548	-6.72323	1.77744e-11	3.46939e-09
tba-7	WBGene00006533	48.3798	0.456491	0.132196	3.45314	0.000554109	0.0323386	49.5202	0.208219	0.13157	1.58257	0.11352	0.901795	159.741	-0.689007	0.138318	-4.98132	6.31512e-07	5.54693e-05
hsp-6	WBGene00002010	3126.23	-0.211407	0.0613632	-3.44517	0.000570703	0.0331429	1858.75	-0.15347	0.0753996	-2.03542	0.0418082	0.706075	7275.88	0.20108	0.118143	1.702	0.088755	0.501501
ugt-41	WBGene00017336	41.7048	-0.456834	0.133019	-3.43435	0.000593984	0.0343258	26.0673	0.225273	0.129105	1.74488	0.0810065	0.844739	144.083	0.567614	0.155519	3.64979	0.00026245	0.0114445
clh-1	WBGene00000528	136.958	0.387038	0.112825	3.43043	0.000602619	0.034655	94.3986	-0.15421	0.126957	-1.21466	0.224496	0.98459	358.466	-0.0880257	0.102521	-0.858616	0.390553	0.804246
maph-1.2	WBGene00009113	1890.13	-0.265998	0.0776462	-3.42577	0.000613054	0.035084	1107.85	-0.156302	0.0920302	-1.69837	0.0894372	0.881341	4287.24	0.298836	0.12829	2.32937	0.0198394	0.256197
ZC317.7	WBGene00022590	53.8088	-0.36802	0.10764	-3.41897	0.000628587	0.0357991	16.1487	-0.0958714	0.0954187	-1.00474	0.31502	0.999988	128.418	1.9964	0.150222	13.2897	2.65693e-40	3.26722e-37
fbxc-44	WBGene00015819	209.727	0.365404	0.107032	3.41396	0.00064027	0.0362892	158.949	-0.0479456	0.116281	-0.412325	0.680101	0.999988	552.906	-0.189899	0.0770901	-2.46333	0.0137652	0.207932
pept-1	WBGene00003877	203.793	0.351142	0.102932	3.41141	0.000646289	0.036455	154.969	-0.0659495	0.11571	-0.569956	0.568707	0.999988	549.885	-0.150506	0.111911	-1.34487	0.178668	0.635546
flr-4	WBGene00001468	6.66816	0.33082	0.0973472	3.39835	0.000677933	0.0380578	6.78586	0.00317709	0.096891	0.0327903	0.973842	NA	15.7326	-0.267412	0.161019	-1.66075	0.0967645	0.513604
clec-160	WBGene00017322	80.0024	0.428149	0.126395	3.38739	0.000705601	0.0394234	70.5288	0.0693094	0.128251	0.540421	0.588907	0.999988	250.321	-0.228329	0.103148	-2.21359	0.0268569	0.304106
fipr-1	WBGene00009096	9.77168	-0.354533	0.104704	-3.38604	0.000709083	0.0394311	2.16769	0.0102954	0.0596175	0.172691	0.862894	NA	15.3988	0.481032	0.154046	3.12264	0.00179234	0.0528548
asp-8	WBGene00019105	46.6886	-0.448945	0.132639	-3.38471	0.000712526	0.0394365	22.0191	0.0262087	0.124366	0.210738	0.833092	0.999988	119.272	0.52545	0.133681	3.93062	8.47273e-05	0.00445253
bath-12	WBGene00019131	28.0505	0.447801	0.132375	3.38281	0.000717494	0.0395259	26.122	-0.0643188	0.128615	-0.500088	0.617013	0.999988	64.1675	-0.617595	0.154563	-3.99574	6.44913e-05	0.00355628
C17F4.7	WBGene00015913	2141.27	0.377854	0.111764	3.38082	0.000722688	0.0396268	1969.64	0.348802	0.098145	3.55394	0.000379501	0.0494987	7162.73	-0.569619	0.112717	-5.05354	4.33685e-07	3.89272e-05
ugt-53	WBGene00020182	20.9534	-0.429173	0.127237	-3.37301	0.000743506	0.0405796	12.0114	0.193909	0.112894	1.71762	0.0858667	NA	65.6233	0.477047	0.155917	3.05962	0.00221617	0.061241
B0344.1	WBGene00023226	22.503	0.417231	0.124056	3.36326	0.000770277	0.041847	16.8363	-0.169876	0.119931	-1.41645	0.156645	0.943256	19.0679	-0.0557868	0.159948	-0.34878	0.727254	0.93952
cah-4	WBGene00000282	362.606	0.328068	0.0977814	3.35512	0.000793317	0.042901	241.399	-0.278799	0.1034	-2.6963	0.00701146	0.335837	758.866	-0.233721	0.0760169	-3.0746	0.00210785	0.0592425
F28B4.3	WBGene00017892	620.003	0.264128	0.0794617	3.32396	0.00088749	0.0477745	472.001	0.0683142	0.104049	0.656556	0.511466	0.999988	1737.78	-0.236899	0.125837	-1.88259	0.0597562	0.428718
skr-3	WBGene00004809	68.4506	0.423028	0.127701	3.31265	0.000924157	0.0495222	62.3168	0.141053	0.131039	1.07642	0.281739	0.999988	88.3245	-0.267258	0.145033	-1.84275	0.0653662	0.440627
F19C7.1	WBGene00017591	297.151	0.320903	0.0970997	3.30488	0.000950159	0.0506852	230.736	0.103954	0.113748	0.9139	0.360769	0.999988	884.995	-0.373873	0.128851	-2.90159	0.0037128	0.0880416
vha-6	WBGene00006915	607.346	0.259874	0.0786761	3.30309	0.000956271	0.0507814	493.473	0.231318	0.0856199	2.70168	0.00689898	0.334226	1866.07	-0.267817	0.100913	-2.65393	0.00795592	0.14891
col-94	WBGene00000669	118.977	-0.434138	0.131761	-3.2949	0.000984558	0.0520491	104.59	0.763336	0.132133	5.77703	7.6e-09	4.3e-06	599.426	0.187538	0.147276	1.27338	0.202884	0.668397
col-101	WBGene00000675	5413	-0.25066	0.0761569	-3.29137	0.000997012	0.0524722	3901.98	0.391644	0.0848212	4.61729	3.89e-06	0.000890847	17674.6	0.16966	0.0782389	2.16848	0.0301218	0.320685
H34I24.2	WBGene00019261	325.853	0.299382	0.0914019	3.27544	0.00105496	0.0552751	250.843	0.0864574	0.104136	0.830232	0.406408	0.999988	935.308	-0.32799	0.121929	-2.69002	0.00714475	0.139903
irg-4	WBGene00008584	24.2438	0.41404	0.126676	3.2685	0.00108119	0.0563987	29.9284	0.227097	0.127219	1.78509	0.074247	0.818787	90.2709	-0.832879	0.160604	-5.18591	2.14958e-07	2.16667e-05
col-43	WBGene00000620	61.769	-0.431865	0.132379	-3.26234	0.00110496	0.0573848	36.8567	0.316698	0.130586	2.42521	0.0152995	0.516816	252.321	0.239208	0.14549	1.64415	0.100145	0.520816
F13B6.3	WBGene00017418	25.3785	-0.424468	0.13021	-3.25987	0.00111462	0.0576327	9.8586	-0.0393783	0.10713	-0.367576	0.71319	NA	41.9004	0.100415	0.161573	0.621481	0.534283	0.869503
pdfr-1	WBGene00015735	28.9521	-0.421609	0.129458	-3.25672	0.00112709	0.0580228	10.5607	-0.00936167	0.10599	-0.0883262	0.929617	NA	54.5151	0.585235	0.159492	3.66936	0.000243157	0.0108337
snx-13	WBGene00013803	369.662	-0.30188	0.0928364	-3.25174	0.00114701	0.0587919	228.822	0.0440417	0.112021	0.393155	0.694205	0.999988	963.327	0.251833	0.092933	2.70983	0.00673168	0.135482
T01D3.3	WBGene00011328	9.30061	-0.342049	0.105348	-3.24684	0.00116694	0.0595544	3.10722	0.0227097	0.0705608	0.321845	0.74757	NA	9.81831	-0.126358	0.148141	-0.852959	0.393682	0.805217
nlp-17	WBGene00003755	11.1601	-0.369898	0.114009	-3.24447	0.00117671	0.0597941	3.8265	0.0598931	0.0811514	0.738041	0.460489	NA	16.796	0.0490388	0.163406	0.300104	0.764098	0.949267
clec-62	WBGene00009393	95.3827	0.401454	0.124003	3.23746	0.00120597	0.0610181	83.402	0.00945906	0.129962	0.0727833	0.941979	0.999988	249.065	-0.419313	0.132784	-3.15786	0.00158931	0.0476677
T02G5.11	WBGene00020167	10.0888	0.348463	0.108038	3.22538	0.00125805	0.0633809	15.0103	0.00313963	0.0591647	0.0530659	0.957679	0.999988	32.2791	0.0698054	0.163952	0.425768	0.670277	0.920321
F57A10.4	WBGene00010185	66.2774	0.411829	0.128109	3.21467	0.00130593	0.0653697	54.441	0.0877184	0.131626	0.66642	0.505142	0.999988	202.233	-0.365011	0.13077	-2.79125	0.00525046	0.113073
F54D5.12	WBGene00010055	482.161	-0.257055	0.0799871	-3.2137	0.00131036	0.0653697	331.182	0.289346	0.0997198	2.90159	0.0037128	0.244009	907.182	-0.0117716	0.0913085	-0.128921	0.89742	0.982333
vit-1	WBGene00006925	19621.3	-0.257346	0.0800984	-3.21287	0.00131416	0.0653697	11959.5	-0.0101752	0.118612	-0.0857855	0.931637	0.999988	47868.9	0.214374	0.136517	1.57031	0.116344	0.547497
W06H8.6	WBGene00021068	356.772	-0.334879	0.104352	-3.20913	0.00133135	0.0657081	203.213	-0.00452648	0.132738	-0.0341008	0.972797	0.999988	991.763	0.261069	0.136211	1.91666	0.0552814	0.418228
F10E7.11	WBGene00017352	60.563	0.414873	0.129313	3.20829	0.00133527	0.0657081	54.8388	-0.104403	0.12881	-0.810516	0.417644	0.999988	4.05433	0.0719512	0.104992	0.6853	0.493155	NA
D1086.3	WBGene00008390	293.347	-0.337819	0.105313	-3.20777	0.00133768	0.0657081	258.834	0.804348	0.116322	6.91484	4.68e-12	7.94e-09	1557.48	0.463934	0.116401	3.98564	6.72994e-05	0.00367814
T27D12.1	WBGene00012085	97.8668	-0.395713	0.123488	-3.20447	0.00135311	0.0661903	59.993	0.195264	0.132863	1.46967	0.141652	0.938954	324.941	0.393667	0.145861	2.69892	0.00695658	0.137976
C42D4.3	WBGene00016596	6.78831	-0.298473	0.093319	-3.19841	0.00138187	0.0673174	0.892603	-0.00998139	0.044656	-0.223518	0.823133	NA	7.6568	0.232191	0.118108	1.96592	0.0493076	0.401872
lipl-5	WBGene00022642	1083.34	0.251596	0.0787374	3.19537	0.00139649	0.0675071	851.105	0.13265	0.0835533	1.58761	0.112374	0.901795	3069.35	-0.229817	0.0815023	-2.81976	0.004806	0.106505
K10D6.2	WBGene00010742	22.3175	-0.398796	0.12481	-3.19523	0.00139721	0.0675071	13.1746	0.0774511	0.104674	0.739925	0.459345	0.999988	5.3381	-0.0630929	0.0909404	-0.693783	0.487818	0.851435
flp-15	WBGene00001458	20.1516	-0.383999	0.120737	-3.18046	0.0014704	0.0707535	7.31025	0.0522487	0.0976891	0.534847	0.592756	NA	33.7145	-0.0311771	0.164328	-0.189724	0.849525	0.970553
T05A12.4	WBGene00020235	156.743	0.379024	0.119403	3.17433	0.00150185	0.0719729	99.8369	-0.436008	0.129123	-3.37668	0.000733657	0.0807785	369.444	0.344437	0.0960482	3.58608	0.000335682	0.014057
C35B1.5	WBGene00016435	341.458	0.282624	0.0892133	3.16796	0.00153512	0.0732695	278.559	0.241005	0.102252	2.35698	0.018424	0.55194	1026.89	-0.380889	0.0783326	-4.86246	1.15936e-06	9.76483e-05
F54H12.5	WBGene00018845	26.4314	-0.399109	0.126255	-3.16115	0.00157148	0.0745885	17.8959	0.243144	0.116018	2.09574	0.0361052	0.67373	84.2114	0.138847	0.149421	0.929236	0.352767	0.779497
pals-24	WBGene00016219	33.5031	0.419915	0.132867	3.16042	0.00157541	0.0745885	31.9479	0.200528	0.130027	1.5422	0.123024	0.907357	112.342	-1.02625	0.154348	-6.64892	2.95252e-11	5.58571e-09
spe-41	WBGene00004976	16.4751	-0.381022	0.121161	-3.14476	0.00166222	0.0783838	6.27681	0.0765675	0.0929837	0.823451	0.410252	NA	43.6483	0.453584	0.163084	2.7813	0.00541419	0.115788
T16G12.3	WBGene00011804	200.401	-0.328534	0.104701	-3.13784	0.00170197	0.0799383	115.409	-0.0515093	0.123101	-0.418431	0.675632	0.999988	66.9565	0.0719367	0.117015	0.614767	0.538709	0.869503
F07C3.2	WBGene00017193	10.4196	-0.358409	0.11441	-3.13266	0.00173228	0.0807342	3.02212	0.00488154	0.0722993	0.0675184	0.946169	NA	15.7026	0.0786275	0.161599	0.48656	0.62657	0.906249
C06E4.6	WBGene00015535	5.05884	0.246008	0.0785313	3.13261	0.00173261	0.0807342	7.06013	0.0605263	0.0890067	0.68002	0.496492	NA	27.9546	-1.38492	0.16115	-8.59395	8.40261e-18	3.22896e-15
pmp-5	WBGene00004062	144.798	-0.363502	0.11609	-3.1312	0.00174096	0.0808041	107.568	0.395401	0.126669	3.12153	0.00179914	0.151021	445.848	0.0731245	0.0971625	0.7526	0.45169	0.837342
nlp-43	WBGene00016684	20.0784	-0.402166	0.128489	-3.12997	0.00174825	0.0808241	7.55394	-0.0185339	0.0853442	-0.217167	0.828078	NA	26.6949	-0.00458066	0.156098	-0.0293447	0.97659	0.997644
klp-7	WBGene00002219	929.275	-0.238306	0.076602	-3.11097	0.00186475	0.0858733	543.904	-0.120999	0.0869875	-1.39099	0.164228	0.944483	2157.38	0.152444	0.118876	1.28238	0.199711	0.663577
snet-1	WBGene00015354	31.5826	-0.409984	0.131932	-3.10754	0.00188654	0.0865386	14.0712	0.0403953	0.114467	0.352899	0.724164	0.999988	71.1125	-0.0553019	0.162743	-0.339811	0.733999	0.941187
F48A9.2	WBGene00018582	22.0058	-0.404146	0.130135	-3.10558	0.00189905	0.0867749	16.697	0.264013	0.119097	2.2168	0.026637	0.625564	78.6039	0.0116173	0.15191	0.0764745	0.939042	0.991586
R08E5.3	WBGene00019963	60.3027	0.400294	0.129402	3.09343	0.0019786	0.0900605	56.5208	0.231835	0.132685	1.74726	0.0805926	0.844739	145.53	-0.878948	0.151744	-5.79231	6.94244e-09	8.62335e-07
ram-2	WBGene00004300	34.2449	-0.397247	0.128731	-3.08588	0.00202951	0.0920094	13.9974	0.0163867	0.116387	0.140794	0.888032	0.999988	59.4672	0.00248221	0.161224	0.015396	0.987716	0.99866
F01D5.2	WBGene00008493	9.11657	0.332346	0.107737	3.08478	0.00203702	0.0920094	10.4812	0.120839	0.10912	1.1074	0.268122	NA	31.9552	-0.573015	0.164497	-3.48343	0.000495026	0.0197001
K07C11.7	WBGene00019479	295.041	-0.27932	0.0906117	-3.08261	0.00205196	0.0923306	183.84	0.104421	0.106324	0.982102	0.326049	0.999988	790.359	0.268843	0.0706547	3.80502	0.000141791	0.00691906
anmt-2	WBGene00018340	58.3052	-0.398708	0.130193	-3.06243	0.00219546	0.0984117	37.6723	0.180614	0.132533	1.36278	0.172951	0.950102	203.194	0.561633	0.125986	4.45789	8.27721e-06	0.000581628
mpc-1	WBGene00011119	181.453	-0.312679	0.102145	-3.06112	0.00220508	0.0984685	121.169	0.282904	0.118696	2.38343	0.0171522	0.529289	510.524	-0.0234696	0.093924	-0.249879	0.802681	0.95969
T24E12.5	WBGene00020774	8.26347	0.316247	0.103473	3.05632	0.00224075	0.0990219	7.30593	-0.041339	0.0981835	-0.421038	0.673727	NA	24.6511	-0.728638	0.164543	-4.42825	9.50022e-06	0.000656316
Y95B8A.2	WBGene00022383	8.97831	-0.315886	0.103362	-3.05611	0.00224229	0.0990219	4.10324	0.139141	0.0791792	1.7573	0.0788673	NA	#N/A	#N/A	#N/A	#N/A	#N/A	#N/A
C49C8.5	WBGene00016769	114.457	0.375188	0.122769	3.05606	0.00224267	0.0990219	94.8793	0.125023	0.12622	0.990511	0.321925	0.999988	335.718	-0.411749	0.0974802	-4.22393	2.40081e-05	0.00149105
sqt-2	WBGene00005017	12.1689	-0.318695	0.104452	-3.05113	0.00227981	0.100286	2.84344	-0.0106422	0.0699786	-0.152078	0.879125	NA	23.6663	0.632242	0.162095	3.90045	9.6016e-05	0.00489921
fbxc-43	WBGene00045297	12.4154	0.34149	0.112211	3.04328	0.00234015	0.102496	12.545	-0.0643944	0.109649	-0.58728	0.557016	NA	41.6687	-0.381896	0.163939	-2.3295	0.0198325	0.256197
ZC250.4	WBGene00045305	44.3139	-0.400989	0.131803	-3.04234	0.00234744	0.102496	32.6724	0.399164	0.132553	3.01136	0.00260081	0.19513	160.915	0.640764	0.120897	5.30008	1.15749e-07	1.23771e-05
dod-24	WBGene00007875	59.8977	0.403853	0.133028	3.03586	0.00239853	0.10434	72.2589	0.466797	0.132231	3.53017	0.000415289	0.0533457	225.666	-0.858912	0.154953	-5.54303	2.97278e-08	3.38484e-06
col-144	WBGene00000717	79.2668	-0.398765	0.131723	-3.02731	0.00246743	0.106926	44.6767	0.0619778	0.13259	0.467441	0.640185	0.999988	161.903	0.119472	0.144077	0.829224	0.406978	0.812832
lec-11	WBGene00002274	41.097	0.402357	0.132956	3.02625	0.0024761	0.106926	37.4832	0.133862	0.132781	1.00814	0.313388	0.999988	134.232	-0.685673	0.143607	-4.77466	1.80011e-06	0.00014374
nhx-6	WBGene00003734	3.76169	0.216883	0.0717314	3.02354	0.00249832	0.107279	3.26967	-0.0448111	0.073744	-0.607658	0.543415	NA	5.55684	-0.209307	0.110748	-1.88994	0.0587661	0.427348
F25G6.1	WBGene00017796	21.4657	-0.378644	0.125253	-3.02304	0.00250248	0.107279	10.0603	0.0668654	0.10257	0.651898	0.514467	NA	34.6163	0.27617	0.115598	2.38905	0.0168922	0.2331
T11B7.5	WBGene00011708	13.8301	-0.368041	0.122134	-3.01342	0.00258318	0.110337	6.85917	0.125509	0.0969273	1.29488	0.195361	NA	37.3718	-0.0206309	0.161932	-0.127405	0.89862	0.982333
Y17G7B.8	WBGene00012462	38.0052	0.397777	0.132994	2.99095	0.00278113	0.118231	33.5212	0.078196	0.132013	0.592337	0.553625	0.999988	112.28	-0.412257	0.139049	-2.96483	0.00302847	0.0771175
F23D12.2	WBGene00009086	112.556	0.351289	0.11748	2.99019	0.00278805	0.118231	84.4906	-0.169076	0.127124	-1.33001	0.183515	0.955594	269.696	0.0753295	0.0948821	0.793927	0.427238	0.823706
R05A10.1	WBGene00011018	6.17787	-0.284278	0.0951322	-2.98824	0.0028059	0.118562	0.964099	-0.0142981	0.0467265	-0.305995	0.759608	NA	5.89898	0.0457538	0.13113	0.348919	0.72715	0.93952
F52B11.2	WBGene00009925	168.684	0.301661	0.101337	2.97681	0.00291264	0.122245	124.538	0.0154961	0.119748	0.129406	0.897037	0.999988	477.299	-0.280504	0.0904391	-3.10158	0.00192491	0.0553051
col-160	WBGene00000733	1447.7	-0.359377	0.12073	-2.97669	0.0029138	0.122245	1207	0.624129	0.126766	4.92347	8.5e-07	0.000257437	6061.76	0.215532	0.121741	1.77041	0.0766581	0.469653
ZK1290.5	WBGene00022887	48.4262	-0.391767	0.13174	-2.97379	0.00294147	0.122968	24.8794	0.0169385	0.131258	0.129048	0.89732	0.999988	89.1507	0.198247	0.139209	1.42409	0.154419	0.606071
acdh-1	WBGene00016943	1433.46	-0.39026	0.131309	-2.97208	0.00295792	0.123219	980.157	0.358831	0.132645	2.7052	0.00682634	0.334226	4621.03	0.127013	0.112594	1.12806	0.259294	0.721399
F56C9.7	WBGene00018951	220.655	0.323356	0.108982	2.96705	0.00300667	0.124809	170.855	0.106559	0.113579	0.938191	0.348146	0.999988	637.556	-0.448156	0.09488	-4.7234	2.31936e-06	0.000180514
hil-7	WBGene00001858	16.0109	0.359818	0.121582	2.95946	0.00308181	0.126551	12.5873	-0.083901	0.115659	-0.725419	0.468195	NA	29.6479	-0.468941	0.160212	-2.927	0.00342245	0.0825213
spn-4	WBGene00004984	3488.32	-0.174904	0.0591139	-2.95876	0.00308882	0.126551	2204.86	-0.0480384	0.0873575	-0.549906	0.582384	0.999988	8478.71	0.18753	0.107194	1.74943	0.0802159	0.478146
F36D3.1	WBGene00009469	128.015	0.331193	0.111971	2.95784	0.00309806	0.126551	117.18	0.399933	0.123319	3.24307	0.00118251	0.110975	437.127	-0.679084	0.119421	-5.68648	1.29682e-08	1.53337e-06
col-168	WBGene00000741	14.2305	-0.336	0.113605	-2.95761	0.00310033	0.126551	5.03501	0.0522347	0.0888317	0.588019	0.55652	NA	30.7481	0.217455	0.162371	1.33924	0.180492	0.637974
vit-2	WBGene00006926	76593.2	-0.305784	0.103396	-2.95741	0.00310231	0.126551	44963.6	-0.00815727	0.131549	-0.0620096	0.950555	0.999988	#N/A	#N/A	#N/A	#N/A	#N/A	#N/A
M199.9	WBGene00044998	7.55918	-0.255109	0.0863506	-2.95434	0.00313339	0.126902	1.36771	0.0145552	0.044275	0.328746	0.742348	NA	19.6969	0.51623	0.151449	3.40861	0.00065295	0.0238259
Y24D9B.1	WBGene00021287	6.95208	-0.294265	0.0996121	-2.95411	0.00313571	0.126902	2.86053	0.103683	0.0717359	1.44535	0.14836	NA	17.9918	0.145146	0.162366	0.893943	0.371352	0.792457
K01C8.1	WBGene00010456	236.576	-0.308465	0.104482	-2.95233	0.00315386	0.126902	140.921	0.114584	0.122816	0.932971	0.350835	0.999988	584.632	0.134255	0.10096	1.32978	0.18359	0.641309
ugt-61	WBGene00018206	123.82	0.35143	0.119057	2.95179	0.00315942	0.126902	97.252	0.119152	0.129744	0.918364	0.358429	0.999988	395.983	-0.483833	0.110274	-4.38754	1.14638e-05	0.000762001
ugt-4	WBGene00013905	30.4466	-0.391184	0.132548	-2.95127	0.00316474	0.126902	12.1002	-0.0625173	0.110741	-0.564538	0.572388	NA	53.0531	0.263163	0.164522	1.59956	0.109696	0.534499
Y47D7A.13	WBGene00021625	36.7931	-0.385464	0.130987	-2.94278	0.00325285	0.129993	16.202	0.00329323	0.113462	0.029025	0.976845	0.999988	73.4173	0.0383833	0.164535	0.233283	0.815542	0.963162
ZK899.2	WBGene00014141	109.185	0.344341	0.117152	2.93926	0.00328993	0.13103	86.7897	0.0696609	0.125162	0.556567	0.577823	0.999988	292.151	-0.505591	0.109106	-4.63396	3.5873e-06	0.000270632
bath-11	WBGene00018664	14.41	0.362708	0.123689	2.93243	0.00336324	0.133499	13.6724	-0.0531585	0.115736	-0.459308	0.646013	0.999988	36.1988	-0.533838	0.16407	-3.25373	0.001139	0.0369559
nlp-12	WBGene00003750	18.4473	-0.366782	0.12513	-2.93121	0.00337641	0.133572	9.03846	0.0362465	0.101863	0.355837	0.721963	NA	25.0211	0.0475917	0.164374	0.289534	0.772173	0.950682
mrps-18.C	WBGene00020499	131.552	0.319658	0.109133	2.92907	0.00339974	0.134045	96.0489	-0.0727083	0.12429	-0.584991	0.558554	0.999988	338.725	-0.0456611	0.110777	-0.412188	0.680201	0.922816
hch-1	WBGene00001828	6.40926	0.26811	0.0916819	2.92435	0.00345174	0.135642	6.65575	0.0171384	0.0846199	0.202534	0.839499	NA	20.2603	-0.451156	0.151042	-2.98696	0.0028177	0.0727925
F41B5.1	WBGene00023284	14.0256	0.356983	0.122398	2.91659	0.00353884	0.138603	12.4633	0.0227829	0.115118	0.197909	0.843116	NA	37.0487	-0.322992	0.164418	-1.96445	0.049478	0.402869
tba-4	WBGene00006530	236.236	0.300646	0.103188	2.91358	0.00357308	0.13948	187.9	0.208799	0.119103	1.7531	0.0795856	0.844106	720.24	-0.503999	0.0849258	-5.93458	2.94596e-09	3.89532e-07
mec-17	WBGene00003178	34.3628	-0.378519	0.13002	-2.91123	0.00360011	0.140072	14.2723	-0.0684588	0.113843	-0.601344	0.547611	0.999988	61.1338	0.101827	0.1525	0.667717	0.504314	0.857093
icd-1	WBGene00002045	4594.55	-0.183342	0.0630632	-2.90728	0.00364589	0.141386	3002.29	0.112065	0.0702018	1.59633	0.110416	0.899439	11995.2	-0.0543689	0.0942063	-0.577126	0.563854	0.879899
hmit-1.1	WBGene00013073	24.3327	0.373771	0.128805	2.90183	0.00370993	0.143398	19.6282	-0.0264902	0.125482	-0.211107	0.832804	0.999988	62.6142	-0.721332	0.163189	-4.42022	9.8599e-06	0.000677359
rpl-11.2	WBGene00004423	611.679	-0.258013	0.0890796	-2.89643	0.00377434	0.145411	383.893	0.0693282	0.103085	0.672536	0.501243	0.999988	1389.53	-0.206672	0.104305	-1.98142	0.0475442	0.395011
col-80	WBGene00000656	2497.81	-0.325478	0.112617	-2.89013	0.00385087	0.147876	1756.09	0.428291	0.0932422	4.59332	4.36e-06	0.000973299	8291.18	0.214726	0.128683	1.66865	0.0951876	0.511436
srp-2	WBGene00005643	42.6349	0.381076	0.13225	2.88148	0.00395817	0.151503	31.1006	-0.0678693	0.131602	-0.515715	0.606054	0.999988	125.213	-0.24544	0.148306	-1.65495	0.0979345	0.514661
K08D8.6	WBGene00010660	128.905	0.350178	0.121637	2.87889	0.00399084	0.152259	105.111	0.0718519	0.126531	0.567858	0.570131	0.999988	359.93	-0.291014	0.121215	-2.4008	0.0163592	0.228602
dmd-7	WBGene00019521	142.349	-0.322489	0.11215	-2.87551	0.00403381	0.153402	92.7652	0.151683	0.123875	1.22448	0.22077	0.983643	365.996	0.313211	0.105758	2.96158	0.00306068	0.0772833
F48D6.4	WBGene00018602	191.765	-0.289436	0.100787	-2.87176	0.00408189	0.154287	114.184	0.0816123	0.118862	0.686615	0.492325	0.999988	482.63	0.250715	0.0835333	3.00137	0.00268765	0.0707709
E01G4.3	WBGene00008446	147.506	-0.317246	0.110475	-2.87166	0.00408325	0.154287	98.5658	0.110566	0.128767	0.858654	0.390532	0.999988	348.967	0.165852	0.129272	1.28297	0.199502	0.663459
nlp-82	WBGene00044006	6.89351	-0.28604	0.099674	-2.86976	0.00410783	0.154719	1.81588	0.0173169	0.0599233	0.288985	0.772593	NA	10.2886	0.0843013	0.144349	0.58401	0.559214	0.877967
F16B4.4	WBGene00017506	169.999	-0.302779	0.105617	-2.86675	0.00414709	0.155701	104.938	-0.0401974	0.125112	-0.321291	0.74799	0.999988	387.505	0.197158	0.117603	1.67647	0.0936463	0.509048
H20E11.1	WBGene00019213	31.6468	0.379917	0.13283	2.86018	0.00423398	0.158458	26.2321	-0.0240365	0.130017	-0.184872	0.853329	0.999988	77.1583	-0.0960725	0.148935	-0.645062	0.518887	0.863548
T07E3.4	WBGene00020315	99.7965	-0.352923	0.12344	-2.85907	0.00424888	0.158469	71.4791	0.254254	0.132564	1.91797	0.0551143	0.772177	282.598	0.204292	0.140597	1.45303	0.146216	0.594712
gst-36	WBGene00001784	114.089	0.339634	0.11883	2.85815	0.00426116	0.158469	98.1198	0.226634	0.125898	1.80013	0.0718398	0.818787	388.415	-0.371563	0.0987101	-3.76418	0.000167095	0.0079952
grsp-4	WBGene00017201	90.637	-0.369978	0.129634	-2.85402	0.00431695	0.160039	60.4576	0.392282	0.132806	2.9538	0.00313892	0.221765	377.622	0.250609	0.129474	1.9356	0.052917	0.411848
B0212.3	WBGene00015037	113.645	0.34321	0.120354	2.85168	0.0043489	0.160718	86.4304	0.0136534	0.128672	0.106111	0.915494	0.999988	305.589	-0.289462	0.105721	-2.73799	0.00618162	0.128404
pgal-1	WBGene00017671	100.446	-0.34671	0.121632	-2.85049	0.00436524	0.160818	66.7243	0.163797	0.132323	1.23785	0.21577	0.9832	251.626	0.0622835	0.132054	0.471652	0.637175	0.907814
nog-1	WBGene00020297	734.541	-0.21606	0.0758388	-2.84893	0.0043866	0.161102	451.629	0.00639803	0.0860725	0.0743331	0.940745	0.999988	1798.89	0.0611606	0.0932572	0.655827	0.511935	0.860585
pcp-3	WBGene00003958	209.474	0.305921	0.107486	2.84616	0.00442505	0.16189	145.806	-0.131107	0.122761	-1.06798	0.285528	0.999988	477.814	-0.175972	0.0897649	-1.96036	0.0499537	0.404032
vit-6	WBGene00006930	85758.9	-0.287209	0.100953	-2.84496	0.00444167	0.16189	50736.6	-0.0119009	0.130684	-0.0910665	0.92744	0.999988	196741	0.405848	0.158298	2.56383	0.0103525	0.173676
cct-7	WBGene00020391	2246.69	-0.178332	0.0627098	-2.84377	0.00445836	0.16189	1312.24	-0.195669	0.0786652	-2.48737	0.0128692	0.46231	5173.54	0.186622	0.112796	1.6545	0.0980252	0.514661
spp-2	WBGene00004987	54.814	0.377522	0.13277	2.84344	0.00446299	0.16189	31.9838	-0.407159	0.127448	-3.19471	0.00139973	0.124744	75.026	0.0232338	0.155147	0.149754	0.880959	0.979814
lig-1	WBGene00002985	966.417	0.193161	0.0679701	2.84185	0.0044852	0.162196	653.52	-0.0769309	0.0836035	-0.920187	0.357475	0.999988	2514.69	0.136476	0.0631395	2.1615	0.0306571	0.323747
flp-11	WBGene00001454	28.144	-0.355966	0.125332	-2.84019	0.00450865	0.162546	14.985	0.196997	0.112144	1.75665	0.0789776	0.842229	73.7152	-0.156994	0.152167	-1.03172	0.302204	0.752787
cpl-1	WBGene00000776	4140.85	0.171018	0.0602587	2.83806	0.00453885	0.163136	2884.42	-0.0853896	0.0663129	-1.28768	0.197858	0.968324	10190.5	-0.177083	0.0829515	-2.13478	0.0327792	0.334511
fbxa-191	WBGene00010209	11.4764	-0.327292	0.115452	-2.83489	0.00458413	0.163947	4.23937	0.0361221	0.0763084	0.47337	0.63595	NA	34.9564	0.687852	0.164417	4.18358	2.86957e-05	0.00173828
F14F9.4	WBGene00017467	26.5523	0.361476	0.127526	2.83453	0.00458925	0.163947	28.5181	0.23372	0.13068	1.78849	0.0736965	0.818787	82.7934	-1.42094	0.148414	-9.57418	1.02669e-21	5.05006e-19
pgp-6	WBGene00004000	33.3553	0.356021	0.125658	2.83325	0.00460776	0.164104	34.9392	0.150022	0.131241	1.1431	0.252995	0.999988	91.1442	-1.22698	0.150803	-8.1363	4.07555e-16	1.31887e-13
F28H7.3	WBGene00009237	410.379	0.292252	0.103186	2.8323	0.00462147	0.164104	333.059	0.234508	0.113999	2.0571	0.0396766	0.694996	1242.69	-0.470884	0.0992492	-4.74446	2.0906e-06	0.000164796
C38D9.2	WBGene00008010	2.3238	0.185906	0.0657556	2.82722	0.00469538	NA	2.57165	-0.0215164	0.0682749	-0.315144	0.752652	NA	2.1762	0.146262	0.0724608	2.0185	0.043539	NA
nlp-49	WBGene00019160	70.9192	-0.362417	0.128316	-2.82441	0.00473674	0.167692	39.9683	0.0806012	0.132622	0.607751	0.543353	0.999988	152.307	-0.0576209	0.126161	-0.456726	0.647868	0.911328
col-93	WBGene00000668	1419.68	-0.364531	0.129359	-2.81798	0.00483271	0.170577	1179.73	0.63323	0.129379	4.89436	9.86e-07	0.000278713	6085.61	0.252557	0.157423	1.60433	0.108642	0.532967
C29F7.2	WBGene00007811	56.1408	0.365423	0.129809	2.81509	0.00487629	0.171602	37.0924	-0.170037	0.131801	-1.29011	0.197013	0.967157	119.658	-0.262079	0.157194	-1.66722	0.0954697	0.511485
R12B2.13	WBGene00303073	7.66409	0.266374	0.0946862	2.81323	0.00490473	0.172089	6.73731	-0.0460975	0.0934492	-0.493289	0.621808	NA	0	NA	NA	NA	NA	NA
plk-2	WBGene00004043	583.321	-0.200967	0.0714932	-2.811	0.00493883	0.172771	349.2	-0.137203	0.0907116	-1.51251	0.130403	0.921973	1429.65	0.193772	0.11162	1.736	0.0825646	0.482326
flp-1	WBGene00001444	59.088	-0.371829	0.132512	-2.80601	0.00501595	0.174931	31.8653	0.102189	0.131568	0.776702	0.437334	0.999988	128.703	-0.156999	0.14594	-1.07578	0.282025	0.739397
T25C12.3	WBGene00012018	1016.99	0.220877	0.0787416	2.80509	0.00503026	0.174931	716.714	-0.0974764	0.0934163	-1.04346	0.296734	0.999988	2719.27	0.0509156	0.122815	0.41457	0.678457	0.922488
nduo-5	WBGene00010967	537.931	-0.2852	0.10176	-2.80267	0.00506823	0.175733	361.384	0.285522	0.105782	2.69916	0.00695143	0.334854	1554.09	0.112861	0.164536	0.685931	0.492756	0.853082
lec-9	WBGene00002272	295.775	0.265357	0.094943	2.79491	0.00519149	0.179479	249.177	0.300747	0.0995438	3.02125	0.00251733	0.190553	911.626	-0.470171	0.0700137	-6.71542	1.87524e-11	3.60311e-09
cyp-33E1	WBGene00016768	15.9947	0.336087	0.120292	2.79392	0.00520741	0.179503	11.4269	-0.142542	0.107665	-1.32394	0.185524	NA	38.336	0.018429	0.164039	0.112345	0.91055	0.986121
F23F12.12	WBGene00017756	57.7752	-0.370773	0.132992	-2.78793	0.00530455	0.182319	32.0255	0.0637897	0.127975	0.498454	0.618164	0.999988	144.04	0.280648	0.144297	1.94493	0.0517834	0.408536
R09H10.3	WBGene00011181	68.2811	0.366645	0.131586	2.78636	0.00533036	0.182673	55.2346	0.102684	0.132327	0.775987	0.437757	0.999988	149.081	-0.397838	0.130092	-3.05812	0.0022273	0.0614104
cyp-35A2	WBGene00015400	140.145	0.309286	0.111123	2.78328	0.00538118	0.18388	94.5003	-0.179292	0.125078	-1.43344	0.151731	0.943256	348.695	0.0687669	0.132405	0.519367	0.603505	0.89705
Y34B4A.5	WBGene00021321	28.9022	0.363127	0.130641	2.77958	0.00544294	0.184792	21.5187	-0.0897809	0.124553	-0.720826	0.471017	0.999988	79.4213	-0.246301	0.155907	-1.57979	0.114155	0.542897
fhod-1	WBGene00016735	49.0687	0.363923	0.13093	2.77953	0.00544376	0.184792	37.6709	0.0419779	0.131356	0.319573	0.749292	0.999988	129.947	-0.271206	0.146789	-1.84759	0.0646619	0.43923
dhs-21	WBGene00000984	58.8205	0.358084	0.128894	2.77812	0.00546739	0.184792	48.3993	0.11013	0.132828	0.829116	0.407039	0.999988	204.421	-0.172841	0.145344	-1.18918	0.234368	0.695624
C09B8.4	WBGene00015623	7.25961	-0.271043	0.09757	-2.77793	0.00547057	0.184792	4.15914	0.17533	0.0800681	2.18976	0.0285415	NA	37.2107	0.327442	0.162288	2.01766	0.0436267	0.379794
M28.10	WBGene00010901	185.343	0.306151	0.11031	2.77536	0.00551413	0.185732	161.359	0.125689	0.122547	1.02564	0.305061	0.999988	533.99	-0.506474	0.128105	-3.95357	7.69927e-05	0.00411643
acox-1.4	WBGene00008567	90.1739	-0.340317	0.12273	-2.77289	0.00555606	0.186377	60.2822	0.144997	0.132603	1.09346	0.274191	0.999988	269.393	0.195606	0.116995	1.67191	0.0945424	0.509811
Y71A12B.10	WBGene00013507	9.18786	0.261212	0.0942196	2.77237	0.0055649	0.186377	7.36468	-0.0800572	0.0884212	-0.905407	0.36525	NA	14.4617	-0.102826	0.159981	-0.642734	0.520396	0.864422
Y105E8A.2	WBGene00013667	294.513	0.241089	0.0869932	2.77136	0.00558234	0.186431	211.901	-0.0708664	0.0997941	-0.710126	0.477626	0.999988	771.156	0.054006	0.075439	0.715889	0.47406	0.847398
clec-78	WBGene00018547	14.355	0.323177	0.116811	2.76667	0.00566322	0.188598	11.2905	-0.0754213	0.109909	-0.686216	0.492577	NA	29.6135	-0.429052	0.163917	-2.6175	0.00885754	0.159513
gstk-1	WBGene00014251	118.45	0.325294	0.117833	2.76064	0.00576888	0.191576	100.569	0.191454	0.123777	1.54677	0.121919	0.907357	356.891	-0.568663	0.103615	-5.48824	4.05964e-08	4.57995e-06
nlp-55	WBGene00008820	16.0373	-0.3302	0.119662	-2.75944	0.00579005	0.191738	6.31333	0.0215784	0.0950641	0.226988	0.820433	NA	30.1054	0.108504	0.161959	0.669951	0.502889	0.856838
F23D12.11	WBGene00194674	205.054	-0.292189	0.106021	-2.75596	0.00585204	0.193005	145.124	0.326255	0.120021	2.71831	0.00656166	0.331129	657.226	0.342028	0.114716	2.98151	0.00286827	0.0737891
DH11.2	WBGene00008436	56.8436	-0.365329	0.132623	-2.75464	0.00587572	0.193005	29.9255	0.0815983	0.131926	0.618515	0.536236	0.999988	146.03	0.182221	0.135265	1.34713	0.177937	0.634413
ech-6	WBGene00001155	1103.32	-0.182718	0.0663334	-2.75454	0.0058774	0.193005	820.39	0.420054	0.0755531	5.55972	2.7e-08	1.21e-05	3531.45	-0.114705	0.0764664	-1.50008	0.133595	0.57221
ZK1320.3	WBGene00014253	229.661	0.278192	0.101031	2.75352	0.00589578	0.19307	193.429	0.299711	0.112323	2.66829	0.00762374	0.348094	746.581	-0.570013	0.0775313	-7.35203	1.95215e-13	4.61645e-11
dpy-13	WBGene00001074	31.9894	-0.3481	0.126794	-2.7454	0.00604368	0.197366	14.6453	-0.0187804	0.115061	-0.163221	0.870344	0.999988	58.2642	0.416794	0.161175	2.58597	0.0097105	0.167476
ces-2	WBGene00000469	7.25054	0.277059	0.101215	2.73735	0.00619371	0.201706	5.70751	-0.0847149	0.0897925	-0.943453	0.345449	NA	16.7582	-0.266246	0.158146	-1.68354	0.0922701	0.506764
ugt-62	WBGene00010904	492.559	0.255299	0.0934483	2.73199	0.00629539	0.203839	469.923	0.536292	0.107562	4.98591	6.17e-07	0.0002011	1775.61	-0.591024	0.114525	-5.16067	2.46073e-07	2.42077e-05
pud-2.1	WBGene00017490	2874.06	-0.24082	0.0881748	-2.73117	0.00631107	0.203839	1859.5	0.115726	0.0912469	1.26828	0.204699	0.974768	7301.98	0.0140566	0.0894276	0.157184	0.8751	0.977258
pud-2.2	WBGene00017500	2874.06	-0.24082	0.0881748	-2.73117	0.00631107	0.203839	1859.5	0.115726	0.0912469	1.26828	0.204699	0.974768	7301.98	0.0140566	0.0894276	0.157184	0.8751	0.977258
srj-14	WBGene00005602	3.06044	-0.203782	0.074661	-2.72943	0.00634447	NA	0.62614	0.0317922	0.0384694	0.826428	0.408561	NA	5.14724	0.0614074	0.120629	0.50906	0.61071	0.900576
smz-1	WBGene00007733	2.11019	0.167428	0.0613599	2.72862	0.00636007	NA	2.04722	-0.0480872	0.0632082	-0.760775	0.446792	NA	6.70726	-0.142934	0.132522	-1.07856	0.280782	0.738808
vit-5	WBGene00006929	57484	-0.288369	0.105897	-2.72311	0.00646706	0.208307	33646.6	-0.020827	0.131856	-0.157952	0.874494	0.999988	132856	0.412243	0.157795	2.61253	0.00898755	0.160873
C30F12.5	WBGene00016264	44.4759	-0.360478	0.132958	-2.71122	0.00670358	0.215018	22.8206	0.0582201	0.125415	0.464218	0.642491	0.999988	107.104	0.242592	0.138743	1.7485	0.0803767	0.47821
flp-22	WBGene00009562	43.8399	-0.358997	0.132432	-2.71081	0.0067119	0.215018	23.8094	0.0850018	0.126792	0.670402	0.502602	0.999988	96.2684	0.0301303	0.147967	0.203629	0.838644	0.969342
Y65B4BR.1	WBGene00022040	5.69425	0.243403	0.0898826	2.70801	0.00676874	0.216251	4.50097	-0.0770678	0.0812703	-0.948289	0.342982	NA	11.0974	-0.386116	0.134515	-2.87042	0.00409925	0.0957948
nap-1	WBGene00017075	2359.83	-0.14174	0.0524532	-2.70222	0.00688779	0.21946	1514.64	0.0411095	0.072097	0.570198	0.568544	0.999988	5805.12	0.0059079	0.0744642	0.0793388	0.936763	0.991195
nlp-10	WBGene00003748	24.9258	-0.347495	0.128716	-2.6997	0.00694014	0.220532	13.1864	0.158605	0.11107	1.42798	0.153299	0.943256	68.6568	-0.204231	0.154957	-1.31798	0.187509	0.64552
parg-2	WBGene00004052	9.87879	0.255361	0.0947074	2.69631	0.00701124	0.222192	9.21011	-0.0225761	0.107569	-0.209875	0.833765	NA	22.3696	-0.715077	0.162257	-4.40707	1.04777e-05	0.000707937
C01B4.6	WBGene00015270	108.371	0.316501	0.117478	2.69413	0.00705724	0.222454	81.5626	-0.0353363	0.123351	-0.28647	0.774518	0.999988	294.906	-0.0349167	0.095624	-0.365146	0.715003	0.936824
Y19D10A.16	WBGene00044734	108.371	0.316501	0.117478	2.69413	0.00705724	0.222454	81.5626	-0.0353363	0.123351	-0.28647	0.774518	0.999988	294.906	-0.0349167	0.095624	-0.365146	0.715003	0.936824
qdpr-1	WBGene00011398	210.339	0.270424	0.100638	2.68711	0.00720743	0.226582	175.191	0.240813	0.116294	2.07072	0.0383848	0.688005	667.331	-0.259701	0.0995667	-2.60831	0.00909896	0.161225
K11H12.4	WBGene00019660	34.4346	0.355872	0.132729	2.68118	0.00733627	0.230019	32.2788	0.212946	0.129348	1.6463	0.0997019	0.88753	120.954	-1.05164	0.145412	-7.23218	4.75313e-13	1.04374e-10
cin-4	WBGene00022854	228.807	0.253775	0.0947358	2.67877	0.00738931	0.230202	160.235	-0.132113	0.111115	-1.18898	0.234448	0.992414	580.043	-0.0179549	0.113328	-0.158433	0.874115	0.977258
Y38F2AR.12	WBGene00021430	125.889	0.313711	0.117126	2.67841	0.00739719	0.230202	90.9625	-0.179403	0.128938	-1.39139	0.164107	0.944483	300.933	-0.181149	0.110222	-1.64349	0.100281	0.520816
Y59H11AR.4	WBGene00022012	24.8169	0.349078	0.13038	2.67739	0.00741977	0.230202	21.3459	-0.0259544	0.126541	-0.205106	0.83749	0.999988	71.0142	0.0112515	0.156873	0.0717234	0.942822	0.991735
snt-1	WBGene00004921	19.7481	-0.344801	0.128783	-2.67737	0.0074202	0.230202	13.8987	0.117505	0.10915	1.07655	0.281683	0.999988	45.5161	-0.296023	0.158182	-1.87141	0.0612883	0.4315
myo-5	WBGene00019064	53.6215	-0.355883	0.133046	-2.67489	0.00747533	0.231304	28.4106	-0.0129492	0.128587	-0.100704	0.919786	0.999988	109.412	0.152823	0.154508	0.98909	0.322619	0.767122
C01G6.10	WBGene00014663	11.3119	0.287684	0.107622	2.6731	0.00751547	0.231937	11.6575	-0.0254992	0.103806	-0.245643	0.805958	NA	22.0393	-0.595449	0.163924	-3.63247	0.00028072	0.0121979
dpy-5	WBGene00001067	21.9797	-0.317828	0.11904	-2.66994	0.00758653	0.233518	8.22349	0.0179185	0.100576	0.178158	0.858599	NA	48.3851	0.344488	0.161593	2.13182	0.0330216	0.335338
W05F2.6	WBGene00021038	370.116	0.223801	0.0839337	2.66641	0.00766671	0.235372	243.205	-0.314818	0.102454	-3.07277	0.00212084	0.168042	863.456	0.100541	0.115495	0.870521	0.384016	0.799452
T18D3.14	WBGene00202278	1.8536	0.151156	0.0567169	2.6651	0.00769651	NA	2.42416	0.00108333	0.06669	0.0162442	0.98704	NA	6.56853	-0.502501	0.123824	-4.05817	4.94584e-05	0.00285535
unc-54	WBGene00006789	2683.76	0.319563	0.119907	2.66509	0.00769682	0.235683	2122.71	0.0274179	0.0989074	0.277208	0.781621	0.999988	7668.13	-0.110385	0.129929	-0.849577	0.39556	0.805604
Y49G5A.1	WBGene00021731	2.9932	-0.186141	0.0698838	-2.66358	0.0077315	NA	2.99917	0.187828	0.0658998	2.85021	0.00436905	NA	36.829	0.531341	0.15974	3.32629	0.000880114	0.0302312
T05A8.3	WBGene00020229	61.4935	-0.342625	0.128699	-2.66222	0.00776272	0.236814	39.4373	0.115175	0.132725	0.867775	0.385518	0.999988	135.65	0.0589179	0.12274	0.48002	0.631213	0.906876
Y39B6A.1	WBGene00012664	633.832	0.348073	0.130769	2.66173	0.00777395	0.236814	482.619	-0.165048	0.0972893	-1.69647	0.0897973	0.882157	1554.35	-0.474906	0.12271	-3.87015	0.000108766	0.00548155
adss-1	WBGene00016509	1007.35	-0.197157	0.0741346	-2.65944	0.00782708	0.237818	639.501	0.00643493	0.0927669	0.0693667	0.944698	0.999988	2458.74	0.124223	0.0945865	1.31333	0.189073	0.64782
linc-40	WBGene00219770	19.8675	0.336643	0.126724	2.65651	0.00789542	0.239278	16.0071	-0.0180934	0.118473	-0.152722	0.878618	0.999988	32.5866	-0.434867	0.163116	-2.666	0.0076759	0.144771
R05A10.2	WBGene00011019	13.566	-0.325563	0.122611	-2.65525	0.00792485	0.239554	4.60074	-0.0721482	0.0830266	-0.868977	0.38486	NA	25.4058	0.128311	0.158254	0.810795	0.417483	0.820225
fbxa-182	WBGene00018353	14.8635	0.323273	0.121934	2.65122	0.0080201	0.241813	17.7174	0.195639	0.122703	1.59441	0.110844	0.899439	63.3836	-0.681633	0.163836	-4.16045	3.17617e-05	0.00187835
T27C4.1	WBGene00020854	81.7842	-0.349064	0.132183	-2.64076	0.00827192	0.248769	47.3241	0.0124796	0.131729	0.0947369	0.924524	0.999988	158.755	0.028212	0.136442	0.206769	0.83619	0.968721
dct-16	WBGene00012615	1975.93	0.201475	0.0763353	2.63934	0.00830665	0.248881	1547.96	0.174355	0.0898179	1.94121	0.0522328	0.76199	5618.38	-0.358113	0.0834819	-4.28971	1.7891e-05	0.00112248
cat-4	WBGene00000298	139.752	0.312307	0.118362	2.63857	0.00832573	0.248881	120.895	0.22907	0.124991	1.83269	0.0668486	0.802597	441.04	-0.385304	0.113252	-3.40219	0.000668484	0.02421
hmg-12	WBGene00001977	1732.82	-0.168704	0.0639606	-2.63762	0.00834899	0.248881	1094.87	-0.0259544	0.0742262	-0.349667	0.726589	0.999988	4306.88	0.170814	0.0853458	2.00144	0.0453453	0.385391
dyf-3	WBGene00001119	24.6195	0.342177	0.129752	2.63717	0.00836006	0.248881	19.3252	-0.138508	0.122888	-1.1271	0.259698	0.999988	30.3625	-0.283134	0.164208	-1.72423	0.0846657	0.489025
F55F3.2	WBGene00010116	45.5209	0.348836	0.132324	2.63624	0.00838309	0.248938	39.135	0.126679	0.132572	0.955551	0.339299	0.999988	136.224	-0.516988	0.141233	-3.66054	0.000251682	0.0110533
B0001.5	WBGene00007090	200.01	0.261213	0.0994213	2.62733	0.00860569	0.254456	140.021	-0.0941042	0.118102	-0.796802	0.425566	0.999988	511.581	-0.0246847	0.109202	-0.226046	0.821166	0.964734
comt-3	WBGene00021487	46.8103	0.345386	0.131471	2.62708	0.0086121	0.254456	40.5721	0.0686808	0.128442	0.534722	0.592842	0.999988	122.777	-0.743867	0.144637	-5.143	2.70383e-07	2.57744e-05
clec-170	WBGene00009515	6.749	0.262026	0.0997835	2.62594	0.00864096	0.254671	7.24928	0.0483523	0.0950703	0.508595	0.611036	NA	26.0208	-0.184646	0.160741	-1.14872	0.250672	0.712719
zoo-1	WBGene00013683	89.7271	-0.322001	0.122721	-2.62385	0.00869413	0.255067	51.8608	-0.00955934	0.131507	-0.0726905	0.942052	0.999988	230.513	0.145494	0.1076	1.35218	0.176318	0.632122
maph-1.3	WBGene00007966	872.224	0.227355	0.0866582	2.62358	0.00870111	0.255067	605.011	-0.162353	0.0970951	-1.6721	0.0945049	0.884784	2119.34	-0.224078	0.132547	-1.69055	0.0909235	0.505552
snt-3	WBGene00004923	9.59864	-0.283909	0.108244	-2.62287	0.0087193	0.255067	2.51464	-0.0252414	0.0706411	-0.357319	0.720853	NA	4.66711	0.306525	0.0927528	3.30475	0.000950614	NA
far-7	WBGene00001391	19.3552	-0.285219	0.108881	-2.61956	0.00880443	0.256919	6.35331	-0.0599429	0.0849117	-0.705945	0.480222	NA	15.9807	-0.0420989	0.157795	-0.266795	0.789627	0.955431
Y57A10A.29	WBGene00013269	104.147	0.314902	0.120274	2.6182	0.00883938	0.257302	74.4005	-0.0720055	0.129635	-0.555448	0.578588	0.999988	264.867	-0.056408	0.114166	-0.494087	0.621245	0.904671
suds-3	WBGene00044204	236.63	-0.243098	0.0929427	-2.61557	0.00890786	0.258334	152.39	0.210471	0.115698	1.81915	0.0688892	0.811409	678.406	-0.00957432	0.0974517	-0.0982469	0.921736	0.988108
lbp-5	WBGene00002257	64.5999	0.33816	0.129308	2.61516	0.00891864	0.258334	65.5516	0.419899	0.131306	3.19785	0.00138454	0.124744	245.723	-0.714339	0.121307	-5.88869	3.89276e-09	4.93498e-07
F32A11.5	WBGene00009310	13.2176	0.311759	0.119293	2.61339	0.008965	0.25904	10.5463	-0.0461033	0.109373	-0.421521	0.673374	NA	38.5969	-0.262708	0.1587	-1.65538	0.0978484	0.514661
moma-1	WBGene00019333	394.513	0.228246	0.0874556	2.60985	0.00905815	0.261092	272.944	-0.0570788	0.106928	-0.533806	0.593476	0.999988	1018.82	-0.164123	0.088095	-1.86302	0.0624596	0.43539
ttr-50	WBGene00010234	151.454	0.310361	0.119101	2.60587	0.00916416	0.263503	111.774	-0.112887	0.125103	-0.902356	0.366868	0.999988	383.134	-0.122042	0.113917	-1.07132	0.284026	0.740731
ctsa-3.1	WBGene00017969	105.757	0.309325	0.118784	2.60408	0.00921204	0.263996	90.7114	0.209755	0.123593	1.69715	0.0896684	0.881912	325.157	-0.57369	0.112201	-5.11307	3.16966e-07	2.95283e-05
T16G1.7	WBGene00011801	47.3914	0.281927	0.108285	2.60356	0.0092261	0.263996	37.2092	-0.273495	0.131649	-2.07746	0.0377595	0.681003	81.6714	-0.257327	0.129843	-1.98183	0.0474981	0.395011
tep-1	WBGene00013969	273.954	0.248072	0.0954097	2.60007	0.00932045	0.265771	180.064	-0.176188	0.125076	-1.40865	0.158939	0.943256	709.291	0.141403	0.132302	1.06879	0.285165	0.741475
F28F8.9	WBGene00044188	155.632	0.290204	0.111634	2.5996	0.0093332	0.265771	115.33	-0.016912	0.123554	-0.136879	0.891127	0.999988	410.146	-0.105086	0.0983993	-1.06795	0.285542	0.741475
T24B8.5	WBGene00011979	43.1958	0.343546	0.132531	2.59218	0.00953688	0.270886	43.9382	0.301529	0.132123	2.2822	0.0224778	0.597388	173.168	-0.840738	0.141281	-5.95082	2.66807e-09	3.56622e-07
ceh-60	WBGene00017690	21.1195	0.326497	0.125993	2.59139	0.00955878	0.270886	19.197	0.0113069	0.123635	0.0914537	0.927132	0.999988	59.527	0.0369162	0.153448	0.240578	0.809882	0.961672
D1086.11	WBGene00044081	367.271	0.230465	0.0890153	2.58904	0.00962429	0.272088	257.908	0.0138045	0.108767	0.126919	0.899005	0.999988	934.074	-0.140144	0.088449	-1.58446	0.113089	0.540527
C16A3.4	WBGene00015809	603.496	-0.196274	0.0759624	-2.58383	0.00977094	0.275573	404.003	0.169938	0.0888183	1.91333	0.0557063	0.772177	1568.02	-0.0445305	0.0724257	-0.614843	0.538658	0.869503
F33A8.4	WBGene00009352	222.725	-0.255967	0.0992275	-2.5796	0.00989154	0.278309	140.758	0.117454	0.113107	1.03844	0.299067	0.999988	608.206	0.0953419	0.0760576	1.25355	0.210007	0.675519
F54E2.1	WBGene00018823	239.954	0.250394	0.097319	2.57292	0.0100844	0.283058	216.955	0.441678	0.109654	4.02794	5.63e-05	0.00993827	875.738	-0.413593	0.105726	-3.91193	9.15612e-05	0.00473305
C03G6.5	WBGene00015393	6.68977	-0.2408	0.0936712	-2.57069	0.0101495	0.283376	1.29349	-0.0202983	0.050263	-0.403842	0.686329	NA	9.82024	0.0649215	0.151491	0.42855	0.668251	0.919284
K07D4.9	WBGene00019488	13.052	-0.306296	0.11917	-2.57023	0.010163	0.283376	4.66341	-0.0402588	0.0871018	-0.462204	0.643935	NA	24.687	0.0218851	0.164065	0.133393	0.893883	0.982188
abhd-3.2	WBGene00016644	132.447	-0.309525	0.120435	-2.57007	0.0101678	0.283376	76.6153	0.0991166	0.130606	0.758895	0.447915	0.999988	320.566	0.214303	0.111092	1.92905	0.0537247	0.414202
tni-1	WBGene00006584	52.1326	-0.341582	0.133042	-2.56748	0.0102442	0.284831	29.0571	0.106538	0.12977	0.820974	0.411661	0.999988	107.14	-0.178427	0.141111	-1.26444	0.206071	0.670305
grd-10	WBGene00001699	11.0382	-0.272009	0.106065	-2.56455	0.0103309	0.286567	3.81026	0.0349917	0.0807906	0.433115	0.664931	NA	16.5181	-0.0428208	0.164	-0.261102	0.794014	0.957106
skpo-1	WBGene00009897	1497.09	-0.15669	0.0611659	-2.56172	0.0104154	0.288233	979.691	0.0637172	0.0705475	0.903181	0.36643	0.999988	3869.76	0.12924	0.0555602	2.32612	0.0200121	0.256877
ifc-1	WBGene00002055	53.2833	-0.340655	0.133037	-2.5606	0.0104492	0.28849	37.4299	0.145256	0.128791	1.12784	0.259386	0.999988	126.858	0.00866906	0.15594	0.0555924	0.955667	0.994183
mrpl-14	WBGene00018475	188.843	-0.259364	0.1014	-2.55783	0.0105327	0.289921	129.058	0.190902	0.11611	1.64416	0.100144	0.88753	511.744	0.0512034	0.0939047	0.54527	0.585568	0.889632
Y34B4A.6	WBGene00021322	333.867	0.247914	0.0969452	2.55726	0.0105502	0.289921	277.949	0.25044	0.105363	2.37693	0.0174576	0.532393	1038.1	-0.394188	0.110395	-3.57069	0.000356049	0.0147418
F56C3.9	WBGene00018946	8.3439	-0.264555	0.103503	-2.55601	0.0105881	0.290285	3.43965	0.0535298	0.0646943	0.827426	0.407996	NA	35.344	0.397047	0.156829	2.53172	0.0113506	0.182934
F11E6.3	WBGene00008707	1019.97	-0.214847	0.0841417	-2.55339	0.0106679	0.291796	674.753	0.148298	0.0897159	1.65297	0.0983361	0.884971	3014.08	0.285508	0.112046	2.54814	0.0108299	0.17852
nlp-15	WBGene00003753	31.1872	-0.335128	0.131331	-2.55177	0.0107176	0.292476	14.1127	-0.0305837	0.114042	-0.26818	0.788561	0.999988	50.226	-0.061127	0.160038	-0.381953	0.702496	0.931748
ztf-28	WBGene00018099	59.806	-0.327736	0.128569	-2.5491	0.0108003	0.294051	38.3195	0.187996	0.132723	1.41646	0.156642	0.943256	156.612	0.0432653	0.134413	0.321883	0.747542	0.945246
ngp-1	WBGene00003596	464.452	-0.219548	0.0863195	-2.54344	0.0109768	0.296973	321.692	0.152877	0.105774	1.44532	0.148368	0.943256	1135.7	0.0768781	0.071516	1.07498	0.282384	0.73977
pdf-2	WBGene00018590	16.131	-0.308742	0.12139	-2.54338	0.0109785	0.296973	6.65287	0.0108228	0.0940936	0.115022	0.908428	NA	26.5933	-0.00181267	0.164046	-0.0110497	0.991184	0.999036
W05H9.1	WBGene00021048	214.789	0.271134	0.10661	2.54323	0.0109832	0.296973	148.038	-0.138303	0.119468	-1.15765	0.247006	0.999988	497.857	-0.368477	0.0919314	-4.00817	6.11914e-05	0.00338951
snt-4	WBGene00004924	51.0364	-0.332906	0.131088	-2.53956	0.0110993	0.298946	25.898	0.0365004	0.130284	0.28016	0.779355	0.999988	105.299	-0.168239	0.135403	-1.24251	0.214049	0.678735
F20B10.3	WBGene00008967	2.47312	-0.174662	0.0687818	-2.53936	0.0111056	NA	0.245517	0.00846766	0.0229435	0.369066	0.712078	NA	1.71884	-0.106496	0.0784	-1.35836	0.174348	NA
Y48G1A.2	WBGene00021658	260.447	0.250502	0.0986494	2.53932	0.0111068	0.298946	183.592	-0.0912197	0.109383	-0.833944	0.404313	0.999988	612.008	-0.1026	0.0971109	-1.05652	0.290729	0.74206
nlp-80	WBGene00011428	24.882	-0.326189	0.128521	-2.53802	0.011148	0.299372	12.8893	0.0936132	0.111411	0.840248	0.400769	NA	53.6752	0.0506158	0.164535	0.307629	0.758365	0.948898
Y47A7.2	WBGene00021614	35.2616	-0.336804	0.132897	-2.53432	0.0112666	0.301248	19.1934	0.03098	0.122715	0.252456	0.800689	0.999988	77.0926	-0.0981497	0.147866	-0.663773	0.506836	0.858124
C08E3.13	WBGene00015605	5.96686	-0.221935	0.0875913	-2.53375	0.0112848	0.301248	1.60496	0.00262737	0.0526023	0.0499478	0.960164	NA	6.72193	0.0948902	0.116496	0.814537	0.415338	0.819495
taf-9	WBGene00006391	309.157	0.23065	0.0910418	2.53345	0.0112946	0.301248	221.63	-0.0386071	0.104637	-0.368962	0.712156	0.999988	814.436	-0.0690795	0.0835993	-0.826317	0.408624	0.813836
pxn-2	WBGene00004257	9.47215	0.270567	0.106927	2.53039	0.0113935	0.303201	8.66163	0.00227863	0.0968505	0.0235273	0.98123	NA	31.4715	-0.10821	0.16389	-0.660259	0.509088	0.859422
gpc-1	WBGene00001681	4.19496	-0.216625	0.0857121	-2.52736	0.0114925	0.305146	1.14568	0.0417123	0.0514354	0.810965	0.417386	NA	5.3579	-0.087852	0.119795	-0.733352	0.463344	0.843883
gst-24	WBGene00001772	17.7681	0.307884	0.121933	2.52502	0.011569	0.306068	15.8343	0.0469059	0.116867	0.401362	0.688153	0.999988	52.3991	-0.645317	0.162805	-3.96374	7.37844e-05	0.0039795
sec-61	WBGene00013311	3127.37	-0.185174	0.0733495	-2.52454	0.011585	0.306068	1862.69	-0.152289	0.0881221	-1.72816	0.0839589	0.859934	7415.8	0.219984	0.119675	1.83818	0.0660355	0.442521
sbp-1	WBGene00004735	142.123	0.291033	0.11531	2.52393	0.0116051	0.306068	109.651	-0.0922428	0.122461	-0.753243	0.451304	0.999988	334.702	-0.126142	0.124637	-1.01208	0.3115	0.759721
F46G10.1	WBGene00009796	130.946	0.302397	0.119859	2.52293	0.0116381	0.306254	108.415	0.0797582	0.128581	0.620294	0.535064	0.999988	381.476	-0.32273	0.120662	-2.67467	0.00748024	0.142391
C31C9.7	WBGene00007841	17.0591	-0.317103	0.125818	-2.52034	0.0117243	0.307835	13.7673	0.211171	0.112867	1.87097	0.0613489	0.775716	60.3608	0.338221	0.157427	2.14843	0.0316798	0.329861
E04F6.6	WBGene00017126	29.2533	-0.330126	0.131047	-2.51914	0.0117643	0.308197	16.202	0.130026	0.113153	1.14912	0.250508	0.999988	87.1725	0.0524777	0.149595	0.350798	0.72574	0.93952
B0410.3	WBGene00015172	67.0342	-0.323242	0.128363	-2.51819	0.011796	0.308319	33.4595	-0.0948679	0.132672	-0.715057	0.474574	0.999988	171.982	0.473355	0.139088	3.40328	0.000665814	0.02421
anc-1	WBGene00000140	576.353	0.250321	0.0994502	2.51705	0.0118341	0.308319	392.355	-0.163957	0.132827	-1.23436	0.21707	0.983643	1366.67	0.0731894	0.163405	0.447901	0.654224	0.914359
eme-1	WBGene00018923	348.781	0.210703	0.0837696	2.51527	0.0118942	0.308319	249.816	-0.0428203	0.102431	-0.418041	0.675917	0.999988	878.178	-0.151385	0.0736768	-2.05472	0.0399058	0.363498
lgc-44	WBGene00009790	6.84722	-0.252892	0.100553	-2.51502	0.0119026	0.308319	3.4848	0.113282	0.0749675	1.51109	0.130767	NA	21.3825	-0.259997	0.16334	-1.59175	0.111441	0.537619
abcf-2	WBGene00012097	1909.58	-0.159164	0.0632906	-2.51481	0.0119095	0.308319	1181.44	-0.0792146	0.0755495	-1.04851	0.294402	0.999988	4544.74	0.109445	0.0945861	1.1571	0.247234	0.708635
avr-14	WBGene00000232	7.50596	-0.248765	0.0989388	-2.51433	0.0119258	0.308319	3.20445	0.0963529	0.071455	1.34844	0.177516	NA	17.2351	-0.128111	0.154279	-0.830389	0.406319	0.812176
klo-2	WBGene00017103	34.9187	0.334051	0.132967	2.51228	0.0119953	0.309437	32.0923	-0.0351633	0.129659	-0.271199	0.786238	0.999988	89.2286	-0.341546	0.145047	-2.35472	0.0185365	0.247227
C06A5.6	WBGene00015504	711.196	-0.190732	0.0759669	-2.51073	0.0120481	0.310121	438.63	-0.0734824	0.0931476	-0.788882	0.430181	0.999988	1175.55	0.0962037	0.0846356	1.13668	0.255671	0.716733
R12C12.5	WBGene00020025	188.507	0.277519	0.110709	2.50674	0.0121851	0.312963	140.55	0.0509148	0.124465	0.409069	0.682489	0.999988	512.213	-0.399625	0.0919628	-4.34551	1.38952e-05	0.000904073
gst-5	WBGene00001753	106.302	0.32977	0.13165	2.50489	0.0122489	0.31374	111.224	0.437885	0.129267	3.38744	0.000705493	0.0797489	350.946	-1.46341	0.132168	-11.0724	1.70856e-28	1.16723e-25
sdz-36	WBGene00014242	4.00343	0.207608	0.0829	2.50432	0.0122686	0.31374	3.59822	-0.039523	0.0785545	-0.503128	0.614874	NA	14.1349	-0.040941	0.153072	-0.267463	0.789112	0.955352
grl-4	WBGene00001713	78.2878	-0.316108	0.126285	-2.50313	0.01231	0.314117	46.593	0.158116	0.132738	1.19119	0.233579	0.991988	229.367	0.288777	0.129586	2.22847	0.0258495	0.297354
Y49E10.18	WBGene00013037	42.6445	0.332274	0.132809	2.5019	0.0123528	0.31453	37.5535	0.142984	0.132413	1.07984	0.280214	0.999988	139.619	-0.443942	0.140002	-3.17097	0.00151933	0.0461312
C08F11.6	WBGene00014672	4.0172	0.173029	0.0691942	2.50063	0.0123971	0.314977	3.61205	-0.0377031	0.0691589	-0.545166	0.585639	NA	3.09597	-0.00379929	0.100718	-0.0377221	0.969909	NA
egl-20	WBGene00001188	13.9907	-0.301395	0.120642	-2.49826	0.0124804	0.316413	4.85999	-0.0240654	0.0832043	-0.289233	0.772403	NA	9.43627	0.11223	0.105349	1.06532	0.28673	0.741529
nlp-20	WBGene00003758	43.815	-0.331539	0.132942	-2.49386	0.0126363	0.319676	20.937	0.0323625	0.126237	0.256363	0.797671	0.999988	91.3735	-0.0226763	0.136651	-0.165944	0.868201	0.975394
gakh-1	WBGene00018516	49.1265	-0.330623	0.132756	-2.49046	0.0127579	0.322061	30.206	0.224783	0.128923	1.74355	0.0812379	0.846112	148.089	0.0725203	0.116471	0.622648	0.533516	0.869503
F56D2.5	WBGene00018966	10.9008	0.278058	0.111793	2.48727	0.0128729	0.322651	11.5947	0.107637	0.109207	0.985625	0.324317	NA	49.1932	-0.723857	0.158608	-4.5638	5.02348e-06	0.000376669
lipl-2	WBGene00009773	37.795	0.327207	0.131559	2.48716	0.0128768	0.322651	28.3473	-0.0514665	0.128448	-0.400681	0.688655	0.999988	83.6865	-0.237365	0.156462	-1.51708	0.129247	0.566022
F33H12.7	WBGene00045457	8.2426	0.252291	0.101445	2.48698	0.0128833	0.322651	11.3722	0.214315	0.106056	2.02078	0.0433027	NA	40.6701	-0.784648	0.163849	-4.78886	1.67729e-06	0.000136593
asah-2	WBGene00009192	106.518	0.292855	0.117765	2.48677	0.0128907	0.322651	89.9232	0.0775667	0.127103	0.610266	0.541686	0.999988	312.39	-0.320022	0.121034	-2.64407	0.0081916	0.151023
slt-1	WBGene00004854	7.2077	-0.251675	0.101241	-2.4859	0.0129223	0.322755	3.37769	0.102501	0.0764632	1.34053	0.180075	NA	17.9989	-0.184008	0.160045	-1.14973	0.250257	0.712033
C10C5.4	WBGene00007508	84.1402	-0.324335	0.130642	-2.48263	0.0130416	0.325047	47.3019	0.0449425	0.132844	0.338311	0.735129	0.999988	221.362	0.304673	0.140785	2.1641	0.0304568	0.323194
ckb-2	WBGene00000512	63.6784	0.324401	0.130776	2.48059	0.0131165	0.326223	59.209	0.219187	0.131212	1.67048	0.0948247	0.884784	204.006	-0.563747	0.103775	-5.43242	5.5595e-08	6.15903e-06
K11D2.4	WBGene00010770	182.203	0.282276	0.113882	2.47868	0.0131871	0.326816	122.536	-0.276533	0.126908	-2.179	0.0293318	0.64488	477.3	-0.0039785	0.138639	-0.0286968	0.977106	0.997644
metr-1	WBGene00010988	1034.94	-0.192851	0.0778258	-2.47799	0.0132126	0.326816	633.292	-0.033244	0.0914068	-0.363693	0.716087	0.999988	2719.82	0.311813	0.0948332	3.28802	0.00100896	0.0336239
F15E6.4	WBGene00017485	60.7481	-0.327558	0.132203	-2.47769	0.0132235	0.326816	31.7431	-0.022069	0.131877	-0.167345	0.867098	0.999988	123.105	0.117607	0.149784	0.785178	0.432349	0.826971
fbxb-56	WBGene00013409	1.96778	0.141237	0.0570055	2.47761	0.0132265	NA	3.24205	0.049988	0.0696607	0.717592	0.473009	NA	0.85382	0.0496033	0.0536756	0.924131	0.355418	NA
C29E4.15	WBGene00045246	19.0766	-0.316208	0.1277	-2.47618	0.0132798	0.327522	11.1811	0.0851823	0.107104	0.795326	0.426424	NA	48.5266	0.0659943	0.161423	0.40883	0.682665	0.924491
ZK105.1	WBGene00022653	331.301	0.239236	0.0966819	2.47447	0.0133435	0.328407	249.843	0.117321	0.114419	1.02537	0.305191	0.999988	982.935	-0.118024	0.119422	-0.988292	0.323009	0.767122
C03C10.5	WBGene00007271	2.04083	0.132566	0.0535963	2.47341	0.0133829	NA	1.94745	-0.00773007	0.0595536	-0.1298	0.896724	NA	5.67409	-0.11179	0.122722	-0.910918	0.362339	0.785497
ztf-3	WBGene00016905	67.4964	0.311339	0.126182	2.46737	0.0136109	0.334289	44.4458	-0.106546	0.132868	-0.801893	0.422615	0.999988	173.461	0.000629832	0.128978	0.00488324	0.996104	0.999059
col-129	WBGene00000703	33.1148	0.316095	0.128161	2.46639	0.0136483	0.334511	26.7057	-0.0674028	0.124765	-0.540238	0.589033	0.999988	79.0852	-0.184918	0.159852	-1.15681	0.247351	0.708635
ZK550.2	WBGene00013996	52.8019	-0.327238	0.1328	-2.46414	0.0137343	0.33592	26.7823	0.0281772	0.128814	0.218743	0.82685	0.999988	124.694	0.403283	0.140776	2.86472	0.00417383	0.0970239
nfki-1	WBGene00007877	63.6005	-0.315495	0.128081	-2.46324	0.0137686	0.336063	31.9442	-0.12885	0.130836	-0.984815	0.324715	0.999988	139.065	0.36473	0.142804	2.55406	0.0106475	0.177415
T19D12.1	WBGene00020576	75.105	0.306729	0.124822	2.45733	0.0139974	0.340858	52.1541	-0.208979	0.132562	-1.57647	0.114919	0.902354	180.676	-0.0207902	0.161598	-0.128654	0.897631	0.982333
F52B5.3	WBGene00009922	561.259	-0.183293	0.0746104	-2.45668	0.0140229	0.340858	347.068	-0.0742705	0.0942646	-0.787894	0.430759	0.999988	1339.53	0.204284	0.0730076	2.79812	0.0051401	0.111478
nlp-24	WBGene00003762	114.645	-0.30929	0.125966	-2.45534	0.0140752	0.341036	92.1042	0.594857	0.131567	4.52131	6.15e-06	0.00133599	452.668	0.062165	0.127137	0.488962	0.624869	0.905234
F35B12.3	WBGene00009383	25.9733	-0.31963	0.130195	-2.45501	0.0140881	0.341036	15.2745	0.131531	0.119757	1.09831	0.272069	0.999988	64.985	0.122463	0.161181	0.759782	0.447385	0.834892
T05E12.3	WBGene00011486	16.9872	0.297615	0.121311	2.45332	0.0141546	0.341943	14.7667	-0.0944563	0.117109	-0.80657	0.419914	0.999988	38.0556	-0.270115	0.163873	-1.64831	0.0992882	0.51866
Y56A3A.2	WBGene00013225	740.166	0.17854	0.0728391	2.45115	0.01424	0.343305	489.657	-0.2119	0.0887	-2.38895	0.0168964	0.529289	1805.95	-0.0116415	0.0884436	-0.131626	0.89528	0.982333
sue-1	WBGene00006306	7.80969	-0.223543	0.0912353	-2.45018	0.0142783	0.343525	5.57344	0.0897484	0.0725245	1.23749	0.215905	NA	14.9369	0.084742	0.158684	0.53403	0.593321	0.891922
ZK1053.4	WBGene00014199	61.351	0.318271	0.130018	2.4479	0.0143693	0.345009	47.1912	-0.130224	0.132847	-0.980259	0.326958	0.999988	152.41	-0.0125034	0.134345	-0.0930694	0.925848	0.989023
vha-5	WBGene00006914	283.286	0.226652	0.0926391	2.44661	0.0144205	0.345405	234.575	0.203766	0.100952	2.01845	0.0435449	0.719637	878.817	-0.0607168	0.0886009	-0.685285	0.493164	0.853197
Y43C5A.3	WBGene00012783	22.1171	-0.30075	0.122955	-2.44602	0.0144444	0.345405	10.1151	0.0756352	0.105222	0.718812	0.472257	NA	44.7431	-0.267035	0.161876	-1.64962	0.0990201	0.517929
C24H12.4	WBGene00016073	325.29	-0.217278	0.0888769	-2.44471	0.0144968	0.345956	204.09	0.0796664	0.107777	0.739176	0.4598	0.999988	823.93	0.0358239	0.103967	0.344569	0.730418	0.940732
rsp-8	WBGene00004705	962.157	0.170834	0.0699428	2.44248	0.0145868	0.347401	667.847	-0.118394	0.084017	-1.40917	0.158784	0.943256	2325.09	-0.0714398	0.0839416	-0.851064	0.394734	0.805217
nspe-2	WBGene00012604	2.88878	0.170491	0.0698769	2.43987	0.0146926	NA	2.67561	-0.041899	0.0704188	-0.594997	0.551845	NA	9.64351	-0.0696013	0.140834	-0.49421	0.621158	0.904671
ttr-21	WBGene00008628	12.7972	-0.292456	0.119879	-2.43959	0.0147041	0.34949	6.78691	-0.0128115	0.0915338	-0.139964	0.888688	NA	22.6348	0.165853	0.164414	1.00875	0.313093	0.76104
nhr-11	WBGene00003610	11.4937	-0.268643	0.110182	-2.43817	0.0147618	0.350154	9.41489	0.266799	0.104178	2.561	0.0104373	NA	45.541	0.189046	0.158968	1.18921	0.234359	0.695624
C49G7.12	WBGene00077593	12.5845	0.274615	0.112852	2.43341	0.0149575	0.354085	15.6848	0.250917	0.116291	2.15766	0.0309539	0.652804	59.249	-1.24907	0.164419	-7.59692	3.0326e-14	7.93444e-12
F40E3.7	WBGene00077781	5.27976	0.212314	0.0872913	2.43225	0.0150053	0.35445	3.76569	-0.110055	0.0795855	-1.38285	0.166709	NA	9.2473	0.0583747	0.153627	0.379977	0.703962	0.932508
nra-2	WBGene00011488	952.063	-0.15677	0.0644723	-2.43158	0.0150331	0.35445	629.529	0.0754165	0.0814718	0.925676	0.354614	0.999988	2486.22	-0.0314466	0.0812737	-0.386923	0.698813	0.930777
crt-1	WBGene00000802	4334.88	0.15445	0.0636031	2.42834	0.0151681	0.35692	3151.64	0.0624783	0.0728032	0.858181	0.390793	0.999988	11601.6	-0.298112	0.100289	-2.97252	0.00295368	0.0756697
pqe-1	WBGene00004095	1331.07	-0.164076	0.0676795	-2.42432	0.0153372	0.359696	838.106	-0.115993	0.0853747	-1.35864	0.174261	0.951206	2025.88	0.157854	0.108616	1.45333	0.146133	0.594712
T20F10.2	WBGene00011864	90.7255	-0.293565	0.121104	-2.42408	0.0153471	0.359696	60.4744	0.161666	0.130505	1.23877	0.215432	0.9832	238.59	0.210384	0.126387	1.6646	0.0959922	0.512111
nxf-2	WBGene00003835	215.725	-0.233138	0.0962416	-2.42243	0.0154173	0.36058	140.022	0.231785	0.114336	2.02722	0.0426396	0.714425	602.49	0.119026	0.0862132	1.3806	0.167402	0.622368
itr-1	WBGene00002173	190.629	0.265097	0.109476	2.42151	0.015456	0.36058	133.187	-0.107351	0.11877	-0.903855	0.366072	0.999988	509.049	0.060603	0.0880631	0.688177	0.491341	0.852848
lurp-1	WBGene00009700	4.19205	-0.199432	0.0824083	-2.42005	0.0155184	0.36058	1.16935	0.0310235	0.0486036	0.638296	0.523281	NA	9.52375	0.119016	0.139593	0.85259	0.393887	0.805217
aqp-2	WBGene00000170	67.3938	0.32192	0.133033	2.41986	0.0155266	0.36058	51.0832	-0.0500899	0.132622	-0.377689	0.705662	0.999988	160.583	-0.386654	0.16318	-2.36949	0.0178125	0.241716
sago-1	WBGene00019666	161.915	-0.267774	0.110669	-2.4196	0.0155377	0.36058	106.608	0.0918576	0.127711	0.719262	0.471979	0.999988	428.935	0.133736	0.119845	1.11591	0.264463	0.723803
Y69A2AR.25	WBGene00022096	19.9112	0.290343	0.120042	2.41867	0.0155774	0.360791	19.0259	0.139939	0.125074	1.11885	0.263203	0.999988	53.1282	-0.84849	0.162095	-5.23454	1.65401e-07	1.72367e-05
R07C12.2	WBGene00019932	13.6665	0.280838	0.116198	2.41689	0.0156539	0.361022	9.48709	-0.134917	0.103602	-1.30227	0.192824	NA	29.8215	-0.151343	0.164225	-0.921557	0.356759	0.781706
ZK550.6	WBGene00014000	150.253	0.27951	0.115671	2.41643	0.0156737	0.361022	115.786	0.0586578	0.126609	0.4633	0.643149	0.999988	429.453	-0.272135	0.113227	-2.40345	0.0162412	0.227807
nas-3	WBGene00003522	19.9907	0.307507	0.127264	2.4163	0.0156793	0.361022	17.227	0.0659628	0.118506	0.556619	0.577788	0.999988	41.2333	-0.41444	0.161621	-2.56427	0.0103392	0.173676
hsp-43	WBGene00002024	404.614	0.192858	0.079866	2.41477	0.0157451	0.36103	268.344	-0.170193	0.0984252	-1.72916	0.0837796	0.859908	852.982	-0.212194	0.0854378	-2.48361	0.0130059	0.200167
W09G3.6	WBGene00012369	539	0.252949	0.104784	2.41401	0.0157779	0.36103	345.791	-0.220555	0.132772	-1.66115	0.096683	0.884784	1269.96	0.12253	0.115897	1.05723	0.290407	0.74206
pnc-1	WBGene00021395	125.271	0.279624	0.11584	2.41388	0.0157835	0.36103	91.244	0.0479842	0.129003	0.371962	0.709921	0.999988	324.234	-0.34608	0.104612	-3.30823	0.000938872	0.0319815
ost-1	WBGene00003893	562.775	0.19346	0.080159	2.41345	0.0158021	0.36103	437.001	0.110466	0.0977284	1.13034	0.258332	0.999988	1572.36	-0.0496475	0.0804431	-0.617176	0.537119	0.869503
Y53G8AR.7	WBGene00021814	31.5061	0.311603	0.12916	2.41253	0.0158421	0.361243	21.6799	-0.137662	0.119535	-1.15165	0.249467	0.999988	78.4621	-0.130825	0.151146	-0.86555	0.386737	0.801838
crn-6	WBGene00000799	34.3948	0.320654	0.133044	2.41013	0.0159468	0.362928	29.5527	-0.0343933	0.13057	-0.263409	0.792235	0.999988	77.6254	-0.492458	0.149147	-3.30184	0.000960533	0.0326289
lips-11	WBGene00020472	1.70113	0.135902	0.0564129	2.40907	0.0159934	NA	2.21836	0.00900022	0.0668448	0.134644	0.892894	NA	6.92093	-0.433851	0.132042	-3.2857	0.00101729	0.0337187
Y51H1A.3	WBGene00013094	505.164	0.191662	0.0796193	2.40723	0.0160739	0.365116	358.52	0.000797398	0.102193	0.00780286	0.993774	0.999988	1305.38	-0.207726	0.0899216	-2.31008	0.0208837	0.263933
T16G1.4	WBGene00011798	4.55143	0.19651	0.0817385	2.40413	0.0162111	0.367523	3.67703	-0.0695009	0.0771497	-0.900858	0.367664	NA	8.21741	-0.389638	0.14553	-2.67737	0.00742036	0.14169
F07E5.12	WBGene00219315	2.34737	0.15615	0.0649579	2.40387	0.0162227	NA	2.36688	-0.0281497	0.0700648	-0.401766	0.687856	NA	11.3867	-0.229939	0.148658	-1.54676	0.121921	0.556725
F09C8.2	WBGene00008622	89.5519	0.293084	0.122138	2.39961	0.0164126	0.371377	73.778	0.0128915	0.132503	0.0972919	0.922495	0.999988	236.472	-0.00825965	0.154023	-0.0536262	0.957233	0.994511
E02C12.8	WBGene00017093	15.9143	0.280949	0.117233	2.39649	0.0165528	0.372934	16.9362	0.0775989	0.120648	0.643185	0.520104	0.999988	45.7275	-0.509954	0.164518	-3.09969	0.00193722	0.055529
ttn-1	WBGene00006436	105.808	0.285458	0.119131	2.39616	0.0165679	0.372934	72.2988	-0.103469	0.131003	-0.78982	0.429633	0.999988	297	0.0477137	0.15212	0.313658	0.75378	0.947291
valv-1	WBGene00015216	17.1804	0.298453	0.124564	2.39597	0.0165762	0.372934	19.3221	0.0942854	0.124561	0.756944	0.449084	0.999988	49.9984	-0.564162	0.157203	-3.58876	0.000332257	0.0139923
Y43C5A.2	WBGene00012782	194.914	0.237187	0.0991096	2.39318	0.016703	0.374806	159.568	0.222444	0.11301	1.96835	0.0490274	0.75376	543.925	-0.403622	0.0976962	-4.1314	3.60563e-05	0.00209143
Y71A12B.18	WBGene00045077	9.49277	0.253808	0.106082	2.39257	0.0167308	0.374806	9.58848	-0.0471575	0.0999508	-0.471807	0.637065	NA	11.9768	-0.181095	0.150341	-1.20456	0.228373	0.69204
sid-2	WBGene00004796	37.8166	0.317819	0.132865	2.39204	0.0167548	0.374806	43.0536	0.171556	0.129661	1.32312	0.185796	0.955594	116.29	-0.546619	0.152441	-3.58577	0.000336079	0.014057
rol-6	WBGene00004397	12.4511	-0.236533	0.0989648	-2.39007	0.0168452	0.375518	3.54803	-0.0481697	0.0754027	-0.638833	0.522932	NA	22.488	0.712734	0.159649	4.46438	8.03e-06	0.000567499
snt-6	WBGene00004926	6.57042	-0.241433	0.101039	-2.3895	0.0168712	0.375518	2.94979	0.0820298	0.0726557	1.12902	0.258889	NA	22.4635	-0.13895	0.163737	-0.848616	0.396095	0.805754
math-14	WBGene00015828	18.4571	0.298872	0.12509	2.38926	0.0168822	0.375518	16.3553	0.081918	0.119938	0.683002	0.494606	0.999988	48.675	-0.462521	0.164357	-2.81413	0.004891	0.10784
W01A11.7	WBGene00020912	6.66699	-0.228845	0.0959187	-2.38582	0.0170409	0.377722	1.67137	-0.0157916	0.059637	-0.264795	0.791167	NA	9.67081	-0.188696	0.151693	-1.24393	0.213526	0.678735
gst-10	WBGene00001758	195.799	0.248513	0.104167	2.38573	0.0170454	0.377722	146.847	0.0478603	0.116441	0.411026	0.681053	0.999988	521.791	-0.253491	0.0929222	-2.728	0.00637204	0.131032
rol-8	WBGene00004398	14.7954	-0.241483	0.101306	-2.38371	0.0171391	0.378773	3.9431	-0.0443639	0.0809362	-0.548134	0.5836	NA	#N/A	#N/A	#N/A	#N/A	#N/A	#N/A
C38H2.3	WBGene00008020	12.952	-0.283894	0.119117	-2.38332	0.0171571	0.378773	6.88007	-0.0106623	0.0903147	-0.118057	0.906023	NA	25.5954	0.212176	0.164507	1.28977	0.19713	0.660521
plk-1	WBGene00004042	1658.32	-0.140277	0.0588753	-2.38261	0.0171905	0.378801	1026.35	-0.0703595	0.0765039	-0.919685	0.357737	0.999988	#N/A	#N/A	#N/A	#N/A	#N/A	#N/A
aqp-11	WBGene00000179	88.9726	0.28918	0.121558	2.37895	0.0173619	0.381482	68.8056	0.122223	0.130193	0.938779	0.347844	0.999988	253.046	-0.337283	0.113914	-2.96084	0.003068	0.0772833
F09B12.3	WBGene00008607	100.557	-0.289071	0.121528	-2.37864	0.0173769	0.381482	57.2707	0.0097538	0.131933	0.0739302	0.941066	0.999988	255.903	0.200193	0.121178	1.65206	0.0985223	0.516423
sdz-8	WBGene00008334	11.6318	-0.267568	0.11259	-2.37648	0.0174789	0.383008	4.6304	0.0387864	0.0865749	0.44801	0.654146	NA	22.0201	-0.0459094	0.159453	-0.287919	0.773409	0.951157
droe-4	WBGene00010262	15.4786	-0.276653	0.116529	-2.37412	0.0175911	0.384751	6.03833	-0.0100093	0.0901272	-0.111057	0.911571	NA	24.6698	0.122507	0.161617	0.758007	0.448446	0.83529
M176.5	WBGene00010944	14.0652	-0.280565	0.118343	-2.37079	0.0177502	0.387513	4.50664	-0.0637562	0.0875644	-0.728106	0.466549	NA	25.0564	0.158954	0.164531	0.966108	0.33399	0.769195
C01B12.8	WBGene00015291	131.057	0.272845	0.115135	2.36978	0.0177986	0.387852	92.3829	-0.0348231	0.127694	-0.272708	0.785078	0.999988	329.562	-0.193963	0.100498	-1.93001	0.0536053	0.414202
pat-9	WBGene00003933	11.1606	0.262184	0.110756	2.36722	0.0179225	0.389831	8.61512	-0.0628989	0.102684	-0.612546	0.540176	NA	23.9854	-0.15578	0.16446	-0.947221	0.343526	0.774612
dpy-14	WBGene00001075	60.6099	0.271727	0.114948	2.3639	0.0180837	0.392613	56.3888	-0.0282469	0.132755	-0.212775	0.831503	0.999988	129.561	-0.473242	0.150621	-3.14193	0.00167837	0.0499731
gcn-1	WBGene00021697	744.371	-0.221369	0.0937692	-2.36079	0.0182361	0.394269	414.831	-0.197635	0.107846	-1.83256	0.0668686	0.802597	1707.41	0.213416	0.126236	1.69062	0.0909103	0.505552
C12D12.1	WBGene00015713	201.657	0.250649	0.106181	2.36058	0.0182462	0.394269	164.357	0.154677	0.12096	1.27875	0.200985	0.971764	625.643	-0.409084	0.116269	-3.51844	0.000434098	0.0177346
pgph-2	WBGene00018424	209.673	-0.237741	0.100747	-2.35979	0.0182853	0.394269	129.188	0.0657511	0.120143	0.547274	0.584191	0.999988	202.265	0.0938711	0.10282	0.912963	0.361262	0.785045
C18H7.1	WBGene00015993	17.4243	-0.148884	0.0630966	-2.35962	0.0182937	0.394269	1.96633	0.0294486	0.0597899	0.492535	0.622341	NA	9.95481	-0.00500858	0.125182	-0.0400105	0.968085	0.99614
ora-1	WBGene00003879	2.08807	0.146663	0.06228	2.35489	0.018528	NA	2.53389	0.00886952	0.0702688	0.126223	0.899556	NA	10.1994	-0.325858	0.147758	-2.20536	0.0274292	0.307438
ins-23	WBGene00002106	4.65778	0.209908	0.0891549	2.35442	0.0185518	0.39891	3.11946	-0.0934669	0.0700219	-1.33482	0.181934	NA	5.54241	-0.215991	0.128338	-1.68299	0.0923777	0.506793
nhr-135	WBGene00003725	15.4005	-0.27936	0.118679	-2.35392	0.0185768	0.39891	9.82139	0.127148	0.102371	1.24204	0.214223	NA	36.2601	-0.150081	0.163178	-0.919738	0.35771	0.78214
T23B3.6	WBGene00020714	5.4653	-0.192442	0.0817809	-2.35314	0.0186156	0.398913	1.03345	-0.00283093	0.0479177	-0.0590789	0.952889	NA	2.56598	-0.0812541	0.0968816	-0.838694	0.401641	NA
dylt-1	WBGene00008764	285.964	0.200115	0.0850624	2.35256	0.0186446	0.398913	205.995	-0.0380098	0.103365	-0.367724	0.713079	0.999988	733.802	-0.0419692	0.080181	-0.52343	0.600675	0.896305
arrd-13	WBGene00011054	225.648	0.240459	0.102294	2.35067	0.0187397	0.399695	171.024	-0.0246753	0.115514	-0.213613	0.830849	0.999988	608.938	-0.199878	0.106917	-1.86947	0.0615575	0.4315
slc-17.4	WBGene00012130	33.2765	-0.312023	0.132749	-2.35048	0.018749	0.399695	25.9277	0.235214	0.125615	1.8725	0.0611377	0.775716	121.163	0.187652	0.141779	1.32356	0.185649	0.643804
swt-7	WBGene00019645	84.8112	0.293697	0.125088	2.34793	0.018878	0.401721	75.9883	0.282824	0.127841	2.21232	0.0269449	0.629308	251.785	-0.756128	0.111332	-6.79163	1.10872e-11	2.19903e-09
E04F6.15	WBGene00017131	21.5461	0.301551	0.128548	2.34582	0.0189852	0.402863	15.5703	-0.0877367	0.119402	-0.734804	0.462459	0.999988	64.4998	0.301917	0.160992	1.87536	0.0607439	0.4312
tatn-1	WBGene00009628	154.575	0.257851	0.109943	2.34531	0.0190115	0.402863	113.134	-0.0678163	0.121433	-0.558466	0.576526	0.999988	339.449	-0.204568	0.146486	-1.3965	0.162564	0.614674
Y71H2B.5	WBGene00022195	216.577	0.229491	0.097885	2.34449	0.0190529	0.402863	145.046	-0.16165	0.112243	-1.44018	0.149817	0.943256	556.431	0.0692524	0.078913	0.87758	0.380172	0.797527
snf-11	WBGene00004910	17.8953	-0.298763	0.127466	-2.34387	0.0190847	0.402863	7.35566	-0.00974334	0.100238	-0.0972016	0.922566	NA	27.4529	-0.158709	0.16309	-0.973136	0.330486	0.768316
nid-1	WBGene00003738	288.872	0.221038	0.0943185	2.34352	0.0191026	0.402863	233.504	0.0929665	0.111092	0.836841	0.402682	0.999988	794.343	-0.115853	0.0754127	-1.53626	0.124475	0.560686
F42A8.1	WBGene00009626	178.288	0.262352	0.112109	2.34015	0.0192762	0.405799	142.714	0.187809	0.123575	1.5198	0.128561	0.91978	580.962	-0.18994	0.0898304	-2.11443	0.0344783	0.339737
vps-15	WBGene00014151	603.688	-0.16683	0.0714085	-2.33628	0.0194767	0.409289	377.112	-0.0947982	0.0950207	-0.997659	0.318445	0.999988	1439.92	0.0769155	0.0898609	0.85594	0.392031	0.804945
F43D9.1	WBGene00009653	13.3619	0.257757	0.110539	2.33182	0.0197103	0.413355	10.4869	-0.059697	0.108465	-0.55038	0.582059	NA	25.8487	-0.593178	0.16453	-3.60528	0.000311814	0.013222
hut-1	WBGene00013740	327.384	0.205994	0.088372	2.33098	0.0197542	0.413355	227.052	-0.0572985	0.111268	-0.514961	0.60658	0.999988	797.637	-0.101068	0.103302	-0.97837	0.327892	0.767868
acs-4	WBGene00018152	2104.5	-0.179079	0.0768387	-2.33058	0.0197754	0.413355	1258.73	-0.14771	0.0986677	-1.49705	0.134382	0.925388	4962.31	0.189599	0.127548	1.4865	0.137148	0.578864
shc-1	WBGene00018788	69.3919	0.305798	0.131872	2.31889	0.0204011	0.425678	47.4637	-0.125762	0.132356	-0.950181	0.34202	0.999988	148.246	0.00171301	0.131747	0.0130023	0.989626	0.99885
Y43C5A.7	WBGene00044922	54.8943	-0.30833	0.133017	-2.31797	0.0204508	0.425811	31.4025	0.134457	0.127317	1.05608	0.290934	0.999988	170.427	0.416358	0.128027	3.2521	0.00114555	0.0370705
nlp-3	WBGene00003741	18.6589	-0.286665	0.123699	-2.31744	0.0204797	0.425811	10.1044	0.0421295	0.108987	0.386556	0.699085	NA	41.1467	0.00572228	0.161028	0.0355359	0.971652	0.996444
sta-1	WBGene00013111	27.4234	-0.30223	0.130632	-2.3136	0.0206896	0.428272	13.9725	0.0503824	0.115507	0.436184	0.662703	0.999988	58.6923	-0.0605801	0.156916	-0.386067	0.699447	0.930777
mrp-1	WBGene00003407	124.276	0.266375	0.115149	2.31331	0.0207059	0.428272	87.1755	-0.179609	0.126585	-1.41888	0.155933	0.943256	323.256	0.0942818	0.11359	0.830017	0.406529	0.812324
T03F1.11	WBGene00020192	16.5989	-0.282735	0.122223	-2.31328	0.020707	0.428272	9.48422	0.0308191	0.102223	0.30149	0.763041	NA	23.9457	-0.161997	0.164543	-0.984526	0.324857	0.76728
F16B3.3	WBGene00044774	6.79989	-0.219446	0.0951181	-2.30709	0.0210499	0.434602	2.51427	0.0126754	0.0659427	0.192218	0.847572	NA	11.1212	0.084188	0.142904	0.589123	0.555778	0.875256
clec-150	WBGene00019914	497.975	0.235148	0.101981	2.30581	0.0211214	0.435002	390.9	0.152568	0.113385	1.34557	0.17844	0.954924	1462.56	-0.32929	0.102722	-3.20563	0.00134767	0.0419552
cct-4	WBGene00000379	2083.22	-0.13038	0.0565646	-2.30498	0.0211676	0.435002	1311.62	-0.0583287	0.0750488	-0.77721	0.437035	0.999988	5157.66	0.0900169	0.0839664	1.07206	0.283694	0.740731
F18E3.13	WBGene00045276	51.1331	-0.303486	0.131679	-2.30475	0.0211806	0.435002	32.6478	0.221724	0.131372	1.68776	0.0914574	0.882255	158.513	0.180579	0.137789	1.31054	0.190012	0.648321
T06D8.9	WBGene00011529	590.577	0.172562	0.0748979	2.30396	0.0212248	0.435002	425.472	0.0239719	0.0900075	0.266332	0.789984	0.999988	1597.37	-0.162886	0.0701048	-2.32346	0.0201542	0.257092
btb-16	WBGene00018195	6.59992	0.223311	0.0969465	2.30345	0.0212538	0.435002	4.76695	-0.0946849	0.0852039	-1.11127	0.266451	NA	16.4093	-0.293065	0.159754	-1.83447	0.0665835	0.444243
clec-266	WBGene00016088	27.8021	0.304386	0.132207	2.30235	0.0213155	0.435508	23.482	0.0191782	0.12879	0.148911	0.881624	0.999988	91.4295	-0.388269	0.150366	-2.58216	0.0098184	0.168627
F47B8.3	WBGene00009804	17.8204	-0.291357	0.126614	-2.30115	0.0213834	0.435833	7.02233	-0.0672826	0.0987967	-0.681021	0.495858	NA	32.2216	0.130264	0.162382	0.802208	0.422433	0.820782
ilys-5	WBGene00017691	2061.95	0.197535	0.0858564	2.30076	0.0214053	0.435833	1561.59	0.0977182	0.0826233	1.1827	0.23693	0.994906	5674.25	-0.408061	0.0968468	-4.21347	2.51477e-05	0.00155398
nlp-8	WBGene00003746	16.6463	-0.281273	0.122365	-2.29865	0.021525	0.437514	9.00746	-0.0180881	0.098122	-0.184343	0.853744	NA	27.5373	-0.104434	0.161072	-0.648368	0.516747	0.862356
ins-34	WBGene00002117	14.157	0.273554	0.119051	2.29778	0.0215741	0.437758	9.87241	-0.118502	0.104928	-1.12937	0.258743	NA	26.5841	-0.250012	0.163662	-1.52761	0.12661	0.563101
R102.4	WBGene00011291	161.756	0.250437	0.109109	2.2953	0.0217158	0.439616	121.23	0.0711377	0.123833	0.574465	0.565653	0.999988	448.959	-0.24467	0.114538	-2.13614	0.0326681	0.333932
his-74	WBGene00012276	664.745	-0.181224	0.0789717	-2.2948	0.0217448	0.439616	440.465	0.102237	0.0880224	1.16149	0.245444	0.999988	1759.07	-0.0287986	0.104756	-0.27491	0.783386	0.954079
Y32H12A.7	WBGene00021315	348.158	-0.19985	0.0871101	-2.29422	0.0217776	0.439616	212.391	0.0134543	0.101975	0.131937	0.895034	0.999988	875.683	0.149779	0.0759772	1.97137	0.0486811	0.398556
Y45F10D.6	WBGene00012886	5.39765	-0.216829	0.0945552	-2.29315	0.0218392	0.43973	4.82725	0.253741	0.0869937	2.91678	0.00353669	NA	33.5754	0.159557	0.16453	0.969778	0.332157	0.769055
htp-3	WBGene00002034	488.465	-0.18888	0.0823836	-2.29268	0.0218662	0.43973	303.996	-0.0950003	0.0965655	-0.983791	0.325218	0.999988	1165.21	0.161307	0.0865616	1.86349	0.0623934	0.43539
msp-33	WBGene00003431	3.09621	0.15026	0.0655404	2.29263	0.0218694	NA	2.49976	-0.0523024	0.0581794	-0.898985	0.368661	NA	6.69421	0.169182	0.125276	1.35048	0.176862	0.632968
C26B9.5	WBGene00016134	120.511	0.270847	0.118161	2.29218	0.0218951	0.43973	104.293	0.194236	0.124407	1.5613	0.118453	0.907357	373.418	-0.329871	0.102449	-3.21987	0.0012825	0.0404382
nhr-231	WBGene00012449	3.61212	0.187163	0.0817206	2.29028	0.0220054	0.441192	3.73424	-0.00660795	0.0801885	-0.0824052	0.934324	NA	11.8364	-0.278999	0.150673	-1.85168	0.0640716	0.43723
Y45F10C.4	WBGene00012880	131.83	-0.260819	0.113926	-2.28936	0.0220583	0.441503	75.0218	0.0743862	0.132238	0.562518	0.573763	0.999988	347.647	0.161412	0.131099	1.23122	0.218239	0.68437
adr-1	WBGene00000079	510.648	-0.299076	0.130702	-2.28822	0.0221245	0.442077	314.093	-0.0345172	0.110901	-0.311243	0.755616	0.999988	1250.04	0.0622997	0.0858669	0.725538	0.468122	0.84508
F35E12.10	WBGene00009434	161.755	0.251179	0.109822	2.28715	0.022187	0.442576	129.912	0.198818	0.121207	1.64032	0.100939	0.88753	469.112	-0.337001	0.0886158	-3.80294	0.000142987	0.00694985
C02B10.3	WBGene00015328	52.2245	-0.299049	0.130961	-2.2835	0.0224011	0.445409	33.8098	0.167449	0.132531	1.26347	0.206421	0.976792	158.593	0.0520406	0.133057	0.391115	0.695712	0.929203
F45E1.4	WBGene00018465	51.7399	-0.298672	0.130799	-2.28344	0.0224046	0.445409	33.2021	0.204808	0.131096	1.56227	0.118223	0.907357	157.918	0.344602	0.147701	2.33311	0.0196424	0.255078
sec-24.1	WBGene00004755	1139.61	-0.177225	0.0776373	-2.28273	0.0224463	0.445488	677.844	-0.119085	0.0983679	-1.21061	0.226045	0.987135	2763.57	0.147837	0.116277	1.27141	0.203582	0.669028
cav-1	WBGene00000301	221.809	0.242394	0.106275	2.28081	0.0225596	0.446287	172.053	0.103299	0.121103	0.852987	0.393667	0.999988	602.206	-0.247652	0.118571	-2.08863	0.0367407	0.350343
fars-3	WBGene00001498	612.964	-0.169628	0.0743919	-2.28019	0.0225963	0.446287	407.376	0.0500733	0.0921336	0.543487	0.586795	0.999988	1526.48	0.0763104	0.0729463	1.04612	0.295507	0.746072
Y47G6A.33	WBGene00045399	123.147	-0.267643	0.117381	-2.28013	0.0226002	0.446287	87.3451	0.329381	0.126876	2.59608	0.00942931	0.393801	404.658	0.209674	0.111682	1.87742	0.0604605	0.429893
K01A11.3	WBGene00010451	3.98695	-0.18509	0.0812492	-2.27805	0.0227233	0.447969	0.942458	0.0141003	0.0472276	0.298561	0.765275	NA	17.5493	0.286601	0.162754	1.76095	0.078247	0.472363
metl-2	WBGene00044720	49.8984	-0.301329	0.132341	-2.27692	0.0227911	0.448555	33.425	0.213496	0.13273	1.6085	0.107727	0.894287	126.959	0.088753	0.129052	0.687731	0.491622	0.852848
T13C5.6	WBGene00020486	28.9545	0.298485	0.131136	2.27615	0.0228369	0.448706	21.6342	-0.0368473	0.127045	-0.290033	0.771791	0.999988	86.3103	-0.186265	0.153979	-1.20968	0.226401	0.690832
Y71H2AM.29	WBGene00303208	36.8328	0.302648	0.133015	2.27529	0.0228887	0.448977	29.3179	-0.0202004	0.127518	-0.158413	0.874132	0.999988	93.1896	0.00780663	0.153633	0.0508135	0.959474	0.994821
F01D5.5	WBGene00008495	6.90453	0.222799	0.0980588	2.2721	0.0230807	0.45199	9.4193	0.181269	0.103865	1.74523	0.0809446	NA	33.569	-0.981373	0.163901	-5.98759	2.12975e-09	2.90995e-07
C46G7.111	WBGene00235389	2.6555	0.154265	0.0679367	2.27071	0.0231643	NA	3.02991	0.0100028	0.071477	0.139944	0.888704	NA	7.03669	-0.469018	0.139475	-3.36274	0.000771729	0.02727
erv-46	WBGene00010725	95.5479	0.265282	0.116943	2.26847	0.0233009	0.455545	71.6384	-0.0822862	0.129549	-0.635175	0.525314	0.999988	260.822	0.0898883	0.114347	0.7861	0.431809	0.826727
nrx-1	WBGene00007799	16.4459	-0.261672	0.115425	-2.26703	0.0233886	0.456504	9.15779	0.0245875	0.0984897	0.249645	0.802862	NA	38.8965	0.147872	0.150181	0.984626	0.324808	0.76728
eef-1G	WBGene00008920	6988.99	-0.140664	0.0621233	-2.26426	0.0235579	0.459049	4295.6	-0.124294	0.0767927	-1.61856	0.105542	0.889237	16480	0.117556	0.119422	0.984376	0.32493	0.76728
C40H1.7	WBGene00008042	13.7285	0.276098	0.122054	2.26209	0.0236916	0.460891	11.6323	0.0209251	0.103805	0.201581	0.840244	NA	45.7106	-0.292447	0.164273	-1.78025	0.0750348	0.466955
fbxa-60	WBGene00020456	60.8011	0.296233	0.131204	2.25781	0.0239576	0.464242	50.4356	0.197738	0.132765	1.48939	0.136385	0.93023	178.294	-0.552899	0.137617	-4.01767	5.87775e-05	0.00327053
lmd-3	WBGene00018700	1091.59	-0.169101	0.0749064	-2.2575	0.0239767	0.464242	660.175	-0.0914425	0.0912601	-1.002	0.316344	0.999988	2573.78	0.101796	0.0939641	1.08335	0.278654	0.737857
plpp-1.2	WBGene00020895	20.868	0.292667	0.129647	2.25742	0.023982	0.464242	15.2952	-0.0385165	0.120734	-0.319019	0.749712	0.999988	51.5738	-0.16467	0.162979	-1.01037	0.312318	0.760547
Y46H3C.7	WBGene00021607	184.302	0.240625	0.106691	2.25534	0.0241123	0.465699	129.972	-0.195397	0.12221	-1.59887	0.109851	0.898181	137.555	0.212892	0.141998	1.49927	0.133804	0.572666
ifc-2	WBGene00002056	306.083	0.232991	0.103324	2.25495	0.0241362	0.465699	236.396	0.0604456	0.110414	0.547446	0.584072	0.999988	275.992	-0.108781	0.147023	-0.739893	0.459365	0.841756
F25E5.8	WBGene00017789	73.7106	-0.294891	0.130833	-2.25395	0.0241996	0.465876	39.2071	0.0158979	0.129931	0.122356	0.902617	0.999988	204.676	0.310649	0.146949	2.11399	0.0345159	0.339825
C03G6.17	WBGene00015402	5.36641	-0.200624	0.089042	-2.25314	0.0242503	0.465876	2.13206	0.0634024	0.0644761	0.983349	0.325436	NA	11.4434	-0.173765	0.146204	-1.18852	0.23463	0.695911
Y50D4C.2	WBGene00021747	49.3614	0.298617	0.132546	2.25292	0.024264	0.465876	33.8667	-0.182271	0.131935	-1.38152	0.167118	0.944483	118.092	-0.164701	0.139377	-1.1817	0.237326	0.698412
dpy-8	WBGene00001070	7.4558	-0.197842	0.0878787	-2.2513	0.0243662	0.467079	2.19436	0.0208144	0.0620801	0.335283	0.737412	NA	13.1654	0.154525	0.148624	1.0397	0.298478	0.749756
hsp-3	WBGene00002007	2002.24	0.171785	0.0764384	2.24737	0.0246165	0.47111	1333.45	-0.166905	0.0894011	-1.86692	0.0619131	0.775716	4837.58	-0.122023	0.124285	-0.981804	0.326196	0.767647
C25H3.3	WBGene00016112	118.162	0.248663	0.110712	2.24603	0.0247022	0.471884	89.7567	0.0147268	0.12746	0.11554	0.908017	0.999988	139.18	-0.0855093	0.158382	-0.539892	0.589272	0.889632
Y51H4A.8	WBGene00013104	12.2394	-0.250919	0.111744	-2.24549	0.024737	0.471884	4.66474	0.0161263	0.0873061	0.18471	0.853456	NA	21.266	0.0840203	0.163143	0.51501	0.606546	0.898421
Y71G12B.42	WBGene00220198	2.00822	0.129698	0.0577723	2.245	0.0247684	NA	2.45471	0.0276762	0.0624731	0.443011	0.657758	NA	6.05372	-0.123728	0.127131	-0.973234	0.330437	0.768316
C10C5.3	WBGene00007507	61.9993	-0.296583	0.132175	-2.24387	0.0248407	0.472663	38.7557	0.0341415	0.127699	0.267359	0.789193	0.999988	188.667	0.362346	0.163015	2.22277	0.0262313	0.300062
flp-25	WBGene00010575	7.82285	-0.236105	0.105245	-2.24339	0.0248716	0.472663	3.66304	0.0782676	0.0777783	1.00629	0.314275	NA	0	NA	NA	NA	NA	NA
egl-3	WBGene00001172	218.905	-0.254633	0.113524	-2.24298	0.0248981	0.472663	141.165	0.0594489	0.118452	0.501883	0.61575	0.999988	493.09	0.0102444	0.100773	0.101658	0.919028	0.987014
klp-10	WBGene00002221	338.969	-0.195442	0.0872635	-2.23968	0.0251119	0.475956	209.61	0.0157728	0.106828	0.147647	0.882622	0.999988	823.507	0.114329	0.10409	1.09837	0.272042	0.729937
nhr-42	WBGene00003632	18.8653	-0.272767	0.121886	-2.23789	0.0252281	0.476702	7.25454	-0.0249074	0.0944387	-0.263741	0.791979	NA	41.0983	0.193807	0.163052	1.18862	0.23459	0.695911
exo-3	WBGene00001372	614.197	0.182135	0.0813891	2.23783	0.0252322	0.476702	425.101	-0.0645841	0.0941113	-0.686252	0.492554	0.999988	1546.55	-0.0139847	0.0695087	-0.201193	0.840548	0.969493
M28.8	WBGene00010899	35.7264	0.294843	0.131847	2.23624	0.0253359	0.477877	25.2806	-0.0983758	0.124863	-0.787872	0.430772	0.999988	90.419	-0.145435	0.153102	-0.949926	0.34215	0.773422
M04C3.1	WBGene00010850	45.9708	0.297048	0.132869	2.23564	0.0253754	0.477877	37.7469	0.0812	0.13262	0.612275	0.540356	0.999988	62.6868	0.0434908	0.088208	0.493048	0.621979	0.904823
F58H1.7	WBGene00010290	16.6823	-0.268347	0.120128	-2.23385	0.0254932	0.478134	11.9446	0.195371	0.107107	1.82408	0.0681406	NA	40.0336	-0.152327	0.16454	-0.925774	0.354563	0.780716
T12D8.5	WBGene00011733	52.118	0.293956	0.131606	2.2336	0.0255096	0.478134	31.5313	-0.197265	0.128524	-1.53484	0.124822	0.91149	86.1948	-0.404115	0.161998	-2.49457	0.0126109	0.196548
F17A9.4	WBGene00017536	43.2161	0.296705	0.132839	2.23358	0.0255108	0.478134	36.8815	0.174145	0.131212	1.3272	0.184443	0.955594	151.326	-0.642952	0.129472	-4.96596	6.83615e-07	5.962e-05
cct-1	WBGene00000377	2582.9	-0.129546	0.0580302	-2.2324	0.0255888	0.478673	1645.04	-0.059691	0.0763523	-0.781785	0.434341	0.999988	6329.62	0.0997005	0.105609	0.944055	0.345141	0.775167
egl-5	WBGene00001174	3.42214	-0.166194	0.0744925	-2.23101	0.0256804	0.478673	1.11434	0.0446119	0.0488252	0.913707	0.360871	NA	6.64069	-0.00197993	0.131955	-0.0150046	0.988029	0.998667
R04A9.9	WBGene00195183	6.41937	0.218143	0.0977892	2.23075	0.025698	0.478673	5.40626	-0.0430558	0.0914404	-0.470861	0.63774	NA	24.9155	-0.0471316	0.16405	-0.287299	0.773883	0.951265
C52D10.3	WBGene00016877	95.5835	-0.273492	0.122604	-2.23069	0.0257019	0.478673	51.8954	-0.0321811	0.132339	-0.243171	0.807873	0.999988	232.488	0.478245	0.114154	4.18946	2.79618e-05	0.00170221
oig-4	WBGene00043050	10.2991	-0.253197	0.113572	-2.2294	0.0257874	0.479508	7.04448	0.104264	0.0938577	1.11087	0.266622	NA	6.25392	-0.0805645	0.113618	-0.709084	0.478273	0.847477
dct-17	WBGene00009431	18.4521	0.27372	0.122814	2.22875	0.0258309	0.479559	17.1536	0.100885	0.122553	0.823192	0.410399	0.999988	59.2437	-0.707039	0.161671	-4.37333	1.22366e-05	0.000808995
ida-1	WBGene00002048	99.9818	-0.295742	0.132739	-2.228	0.0258806	0.479614	54.3526	-0.0321164	0.132836	-0.241775	0.808954	0.999988	213.544	0.0302161	0.148752	0.203131	0.839032	0.969342
Y73F8A.26	WBGene00013531	40.3213	0.295977	0.132875	2.22748	0.0259152	0.479614	34.4125	0.045211	0.132757	0.340555	0.733439	0.999988	113.748	-0.441973	0.139233	-3.17435	0.00150172	0.0457096
clc-2	WBGene00000523	7.97381	0.214314	0.0962871	2.22579	0.0260285	0.480956	6.03453	-0.0699281	0.0856691	-0.816258	0.414352	NA	#N/A	#N/A	#N/A	#N/A	#N/A	#N/A
PDB1.1	WBGene00019803	39.6567	0.294674	0.132535	2.22337	0.0261909	0.483199	31.2983	0.0703647	0.128667	0.546872	0.584466	0.999988	106.725	-0.440816	0.128759	-3.42359	0.000618002	0.023029
Y57G11C.36	WBGene00013325	115.712	0.249234	0.11217	2.22194	0.0262876	0.483966	85.5442	-0.00512299	0.1229	-0.0416842	0.96675	0.999988	305.834	-0.189264	0.112803	-1.67782	0.0933816	0.508328
Y34B4A.9	WBGene00021325	200.147	0.234491	0.105553	2.22154	0.0263146	0.483966	162.565	0.264496	0.12113	2.18356	0.0289945	0.64488	626.115	-0.406834	0.108159	-3.76144	0.000168935	0.00805191
T28C6.7	WBGene00012121	364.679	0.189449	0.0853357	2.22005	0.0264157	0.484426	238.283	-0.225378	0.104807	-2.1504	0.0315238	0.656121	908.579	0.198669	0.100311	1.98052	0.0476453	0.395011
got-2.2	WBGene00015778	606.205	0.185685	0.0836564	2.21961	0.0264451	0.484426	413.647	-0.17341	0.0941494	-1.84186	0.065496	0.797808	#N/A	#N/A	#N/A	#N/A	#N/A	#N/A
pfd-3	WBGene00006889	210.832	-0.242128	0.109099	-2.21935	0.0264628	0.484426	147.263	0.0938954	0.127884	0.734226	0.462811	0.999988	520.363	-0.0322029	0.112957	-0.28509	0.775575	0.952011
nlp-13	WBGene00003751	26.7997	-0.284003	0.128112	-2.21683	0.0266348	0.486817	15.1936	0.0584087	0.120459	0.484886	0.627757	0.999988	57.1569	-0.0476655	0.162918	-0.292573	0.769849	0.949822
lpd-7	WBGene00003063	825.151	-0.15182	0.0685105	-2.21601	0.0266908	0.487087	547.446	0.117606	0.0834237	1.40974	0.158616	0.943256	2132.8	0.0133647	0.0754217	0.177199	0.859352	0.972819
F59D8.3	WBGene00196684	109.615	-0.280989	0.126944	-2.21348	0.0268647	0.489501	61.3619	-0.15896	0.132867	-1.19639	0.231545	0.991096	5.56203	0.00830132	0.106855	0.0776881	0.938076	0.991195
W09C3.7	WBGene00021114	54.4994	0.289404	0.130805	2.21248	0.0269336	0.49	42.8295	0.0630006	0.132824	0.474317	0.635274	0.999988	162.411	-0.136657	0.128049	-1.06723	0.285869	0.741475
acs-5	WBGene00013575	199.185	-0.227721	0.103176	-2.20711	0.0273063	0.494132	125.08	0.00314384	0.122825	0.0255962	0.979579	0.999988	514.331	0.128825	0.117063	1.10047	0.271126	0.729614
col-119	WBGene00000693	7507.57	-0.238206	0.107944	-2.20674	0.027332	0.494132	5524.58	0.369591	0.119726	3.08698	0.00202201	0.162373	24952.9	0.213809	0.12295	1.73899	0.0820357	0.481524
nos-2	WBGene00003784	619.411	-0.170164	0.0771459	-2.20574	0.0274022	0.494132	445.838	0.296024	0.0857767	3.4511	0.00055831	0.0685993	1826.92	-0.0922394	0.0731501	-1.26096	0.207323	0.671522
T05E11.9	WBGene00014505	103.066	-0.258659	0.117322	-2.2047	0.0274751	0.494132	60.9077	0.0480863	0.130253	0.369176	0.711996	0.999988	235.042	0.128903	0.135389	0.952099	0.341047	0.772663
gfat-2	WBGene00009035	3950.57	-0.128243	0.0581699	-2.20463	0.0274798	0.494132	2496.04	-0.0570885	0.0700059	-0.815481	0.414797	0.999988	9620.22	0.0501281	0.108792	0.46077	0.644963	0.910528
hum-6	WBGene00002039	19.8974	0.285341	0.129455	2.20417	0.0275125	0.494132	14.3799	-0.0552068	0.115008	-0.480026	0.631209	0.999988	56.0434	-0.172183	0.163454	-1.05341	0.292155	0.743365
slc-28.1	WBGene00017867	7.43083	0.208679	0.0946904	2.2038	0.0275381	0.494132	4.36035	-0.143914	0.0770042	-1.86891	0.0616359	NA	18.2642	0.0952129	0.156335	0.609032	0.542503	0.871136
ugt-22	WBGene00007455	396.742	0.195166	0.0885747	2.20341	0.0275662	0.494132	307.966	0.229689	0.100604	2.28309	0.0224251	0.597388	1243.83	-0.169454	0.0937915	-1.80672	0.0708067	0.454679
F54C8.1	WBGene00010035	5.78239	0.179471	0.0814604	2.20317	0.027583	0.494132	4.79648	-0.0259189	0.0775421	-0.334256	0.738186	NA	6.87974	-0.00696147	0.0525462	-0.132483	0.894602	0.982333
F14D2.19	WBGene00206522	13.3017	-0.243391	0.110487	-2.20289	0.0276023	0.494132	5.10585	-0.0499185	0.0820955	-0.608054	0.543152	NA	13.1341	0.178209	0.146714	1.21467	0.224493	0.68873
ugt-25	WBGene00015692	41.2803	-0.292959	0.133005	-2.20262	0.0276218	0.494132	32.7314	0.387766	0.131473	2.9494	0.00318392	0.222369	210.469	0.346442	0.160757	2.15507	0.0311564	0.326353
T21F4.1	WBGene00020658	156.538	0.25038	0.113715	2.20181	0.0276786	0.494399	114.636	-0.160106	0.127789	-1.25289	0.210245	0.980318	47.1871	0.142256	0.150377	0.945996	0.34415	0.774679
H24K24.3	WBGene00019240	712.587	0.162826	0.0739817	2.20089	0.0277436	0.49481	499.935	-0.0519969	0.0914694	-0.568462	0.569721	0.999988	1864.2	-0.00617831	0.0714138	-0.0865142	0.931058	0.990331
sng-1	WBGene00004912	6.71172	-0.209046	0.0950834	-2.19855	0.0279099	0.497024	2.98368	0.0774305	0.0723036	1.07091	0.284211	NA	12.262	-0.0900298	0.153922	-0.584905	0.558611	0.877522
atg-5	WBGene00022152	139.678	-0.25433	0.115764	-2.19698	0.0280219	0.498265	103.355	0.15745	0.128738	1.22302	0.221321	0.983643	375.395	0.0519589	0.113601	0.457379	0.647398	0.910988
fat-2	WBGene00001394	1398.11	0.143296	0.0652467	2.19622	0.0280762	0.498479	1018.23	0.0925773	0.0726211	1.2748	0.202381	0.971764	3825.23	-0.288896	0.0583565	-4.95054	7.40084e-07	6.40902e-05
nxf-1	WBGene00003834	540.891	-0.18047	0.08231	-2.19257	0.0283385	0.501779	327.166	-0.0863551	0.10078	-0.856867	0.391518	0.999988	1546.88	0.0612476	0.0973778	0.628969	0.529369	0.869058
C17H12.6	WBGene00015932	14.1667	0.247877	0.113059	2.19245	0.0283472	0.501779	15.6114	0.104214	0.113437	0.91869	0.358258	0.999988	47.5441	-0.460709	0.162902	-2.82814	0.00468198	0.104871
pfn-2	WBGene00003990	251.851	0.216229	0.0989665	2.18488	0.028898	0.509445	187.635	-0.0148996	0.112504	-0.132436	0.894639	0.999988	646.404	-0.112573	0.0822557	-1.36857	0.171133	0.628561
sul-2	WBGene00006309	7.68518	-0.220522	0.100942	-2.18464	0.0289152	0.509445	3.83562	0.0772175	0.0778548	0.991814	0.321288	NA	16.0921	0.0940243	0.155886	0.60316	0.546402	0.872114
T14G8.3	WBGene00011771	337.771	0.225542	0.103254	2.18433	0.0289379	0.509445	243.323	-0.072135	0.113461	-0.635771	0.524926	0.999988	#N/A	#N/A	#N/A	#N/A	#N/A	#N/A
F55A11.7	WBGene00010080	443.565	-0.200961	0.0920099	-2.18412	0.0289531	0.509445	280.738	-0.0547721	0.112258	-0.487914	0.625611	0.999988	1002.78	0.0598867	0.114628	0.522445	0.601361	0.896464
flp-26	WBGene00020126	9.59697	-0.238541	0.109344	-2.18157	0.0291412	0.51199	5.66081	0.0307572	0.0813671	0.378005	0.705427	NA	17.5735	0.128072	0.159147	0.804739	0.420971	0.820782
egl-45	WBGene00001209	1909.73	-0.154059	0.0707456	-2.17764	0.0294326	0.51634	1161.26	-0.138351	0.084972	-1.62819	0.103484	0.88753	4629.45	0.2062	0.115355	1.78752	0.073853	0.464775
B0334.5	WBGene00007145	221.751	-0.203817	0.0936294	-2.17685	0.0294921	0.516615	134.961	-0.0512041	0.117384	-0.436209	0.662685	0.999988	467.838	0.17514	0.124105	1.41122	0.15818	0.608837
C01B10.3	WBGene00015278	46.2053	0.288695	0.132658	2.17623	0.029538	0.516652	38.0296	0.00709237	0.132846	0.0533879	0.957423	0.999988	124.266	-0.0795623	0.13632	-0.583643	0.55946	0.877967
flp-14	WBGene00001457	42.5241	-0.289456	0.133046	-2.17561	0.0295841	0.516658	20.9831	0.0213399	0.12578	0.169661	0.865276	0.999988	89.9831	-0.0990831	0.16105	-0.615231	0.538402	0.869503
imb-3	WBGene00002077	3191.21	-0.167675	0.0770902	-2.17506	0.029626	0.516658	1856.95	-0.209721	0.0924078	-2.26951	0.0232372	0.601196	7297.18	0.192296	0.130057	1.47855	0.139259	0.582672
T12A7.6	WBGene00011727	4.89064	-0.186	0.0856167	-2.17248	0.0298196	0.519266	1.90149	0.0501559	0.058097	0.863312	0.387966	NA	14.4718	0.0304528	0.146803	0.20744	0.835666	0.968721
Y69H2.10	WBGene00013485	2.17459	-0.139399	0.0641814	-2.17196	0.0298588	NA	0.712472	0.0322873	0.0369519	0.873766	0.382246	NA	5.50263	-0.0298136	0.0870417	-0.342521	0.731959	0.940732
R10E8.6	WBGene00011212	8.00121	0.223582	0.103026	2.17016	0.0299949	0.521548	6.67559	-0.0246713	0.0947528	-0.260375	0.794574	NA	23.9	-0.178589	0.163172	-1.09448	0.273744	0.732502
ZK673.1	WBGene00014057	20.7771	0.273586	0.126181	2.16821	0.0301431	0.523353	15.2598	-0.0793639	0.11726	-0.676819	0.498521	0.999988	52.2343	-0.426967	0.160316	-2.66329	0.00773813	0.145721
fgt-1	WBGene00019207	383.409	0.193385	0.089294	2.16571	0.0303331	0.525852	275.425	-0.0154126	0.0962453	-0.160139	0.872771	0.999988	990.719	-0.137462	0.0965649	-1.42352	0.154586	0.606071
tsn-1	WBGene00006626	4356.26	-0.140568	0.064923	-2.16515	0.0303762	0.525852	2671.38	-0.135363	0.0816685	-1.65747	0.0974241	0.884971	10187.7	0.169339	0.113449	1.49264	0.135531	0.576465
K08F9.1	WBGene00010684	1.62291	0.123496	0.057109	2.16246	0.0305824	NA	1.06379	-0.0299572	0.0458038	-0.654033	0.513091	NA	2.57288	0.00736462	0.100642	0.0731761	0.941666	NA
C50E3.6	WBGene00016817	3.1724	-0.167748	0.0776039	-2.16159	0.03065	NA	0.855667	0.0219313	0.0439808	0.498656	0.618022	NA	7.97432	0.0614419	0.140039	0.43875	0.660842	0.916165
fbxc-46	WBGene00012569	24.2458	-0.27831	0.128793	-2.1609	0.0307028	0.530123	13.6559	0.104784	0.112317	0.932932	0.350855	0.999988	59.1369	0.0427568	0.152235	0.28086	0.778818	0.953138
vpr-1	WBGene00018008	747.228	-0.14399	0.0666638	-2.15994	0.0307771	0.530123	493.38	0.111652	0.0810066	1.37831	0.168109	0.944483	1964.65	-0.0107115	0.0769128	-0.139268	0.889239	0.982188
Y57G11C.18	WBGene00013313	4.19275	0.168299	0.0779238	2.15979	0.030789	0.530123	3.64873	-0.0206331	0.0765727	-0.269457	0.787578	NA	13.6954	-0.0875897	0.154831	-0.56571	0.571591	0.883355
K10B3.5	WBGene00019611	46.262	-0.285707	0.132348	-2.15876	0.0308688	0.530123	25.2268	0.0145163	0.128231	0.113204	0.909869	0.999988	11.2295	0.0317396	0.0474508	0.668896	0.503562	0.857067
F54E4.2	WBGene00010058	17.6158	-0.249798	0.115725	-2.15856	0.0308845	0.530123	14.1039	0.124576	0.096402	1.29225	0.19627	0.966193	47.9106	0.239615	0.164128	1.45993	0.14431	0.592121
F46H5.7	WBGene00018522	336.283	0.188984	0.0875551	2.15845	0.0308928	0.530123	228.938	-0.023317	0.108114	-0.21567	0.829245	0.999988	892.597	-0.0960012	0.072577	-1.32275	0.185918	0.643906
T20F7.3	WBGene00020631	1.98158	0.13613	0.063078	2.15813	0.0309178	NA	1.47752	-0.0459942	0.0515989	-0.891378	0.372726	NA	5.02457	0.0140695	0.119474	0.117763	0.906256	0.985387
Y37D8A.6	WBGene00012548	38.6008	0.286851	0.132964	2.15735	0.0309782	0.530817	33.6087	0.0582545	0.132398	0.439996	0.65994	0.999988	12.8575	0.0133948	0.0692118	0.193533	0.846542	0.970397
sdc-3	WBGene00004747	164.886	0.231532	0.107536	2.15305	0.0313145	0.535452	195.01	0.783103	0.121515	6.44452	1.16e-10	1.09e-07	769.09	-0.947827	0.138653	-6.83595	8.14631e-12	1.64222e-09
msa-1	WBGene00013882	155.178	-0.243566	0.113143	-2.15273	0.0313396	0.535452	90.6515	-0.0395857	0.125909	-0.314399	0.753218	0.999988	361.194	0.178714	0.13047	1.36977	0.170759	0.62775
ntl-11	WBGene00013530	571.362	0.187121	0.0869705	2.15155	0.0314329	0.536269	369.878	-0.141374	0.113495	-1.24564	0.212895	0.983081	1104.39	0.0452462	0.116228	0.389287	0.697064	0.930099
anp-1	WBGene00011587	155.181	-0.248154	0.115472	-2.14904	0.0316312	0.538873	95.4214	0.0347097	0.12646	0.274473	0.783721	0.999988	399.9	0.26991	0.0991175	2.72313	0.00646671	0.132443
Y22D7AL.10	WBGene00021248	722.942	-0.150289	0.0699863	-2.14741	0.0317609	0.540302	464.139	0.0306007	0.0903505	0.338689	0.734844	0.999988	1753.91	-0.0575435	0.0868275	-0.662734	0.507501	0.858902
B0334.3	WBGene00007143	666.885	0.167464	0.0780495	2.14561	0.0319039	0.541953	467.759	0.00113511	0.091412	0.0124175	0.990093	0.999988	1784.73	-0.0895187	0.071084	-1.25934	0.207909	0.671965
cdf-2	WBGene00011821	8.94098	0.205204	0.0956884	2.1445	0.0319925	0.542675	7.12309	-0.114815	0.0895106	-1.2827	0.199597	NA	20.5497	-0.264211	0.159096	-1.6607	0.0967733	0.513604
mec-7	WBGene00003171	29.0766	-0.283333	0.132342	-2.14092	0.0322806	0.545652	12.6021	-0.0507591	0.11302	-0.449114	0.653349	NA	60.248	0.195507	0.156195	1.25168	0.210685	0.675775
H01M10.1	WBGene00019143	26.2422	-0.283211	0.132314	-2.14045	0.0323183	0.545652	19.9411	0.180493	0.123105	1.46617	0.142602	0.942304	64.6734	0.0461018	0.1561	0.295335	0.767738	0.949267
Y48G1C.6	WBGene00021679	19.2794	0.269256	0.12583	2.13984	0.0323675	0.545652	18.961	-0.0197863	0.11793	-0.167781	0.866756	0.999988	43.5353	-0.146106	0.156739	-0.932161	0.351253	0.778934
tag-18	WBGene00006408	172.421	0.232032	0.108455	2.13944	0.0324001	0.545652	129.57	0.0431006	0.117865	0.365676	0.714607	0.999988	475.5	-0.232731	0.114276	-2.03658	0.0416924	0.371785
gba-2	WBGene00016340	10.2062	0.232925	0.108895	2.139	0.032436	0.545652	9.72904	0.0733224	0.106632	0.687622	0.491691	NA	32.1749	-0.841746	0.16386	-5.13698	2.79185e-07	2.64087e-05
clec-4	WBGene00012583	18.4883	0.254979	0.11923	2.13854	0.0324727	0.545652	19.2247	0.10974	0.122031	0.899273	0.368507	0.999988	73.8608	-0.937633	0.155856	-6.01603	1.78747e-09	2.49779e-07
cpg-3	WBGene00011063	3864.52	0.117046	0.0547402	2.13821	0.0325	0.545652	2709.02	-0.00938339	0.0688829	-0.136222	0.891646	0.999988	9758.33	-0.134126	0.0759498	-1.76598	0.0773994	0.470264
sto-6	WBGene00006068	3.04142	-0.166701	0.0779729	-2.13794	0.0325219	NA	0.926269	0.0270977	0.0448748	0.603852	0.545942	NA	6.40072	0.140079	0.128876	1.08693	0.277068	0.73546
C16C8.13	WBGene00015851	21.5252	0.274048	0.128195	2.13773	0.0325383	0.545652	14.9497	-0.0954578	0.115511	-0.826395	0.40858	0.999988	15.8945	0.00947151	0.0612601	0.154611	0.877128	0.978176
col-68	WBGene00000644	7.11244	0.204983	0.0960264	2.13465	0.0327895	0.549085	5.35687	-0.0725741	0.087167	-0.832587	0.405078	NA	15.6812	0.014916	0.160539	0.0929124	0.925973	0.989023
C23F12.4	WBGene00016009	30.0654	0.281318	0.1319	2.13282	0.0329398	0.55082	23.9892	-0.0447348	0.130029	-0.344036	0.730819	0.999988	66.8784	-0.202088	0.14958	-1.35103	0.176684	0.632699
K02F2.5	WBGene00019324	24.1591	-0.272658	0.128033	-2.1296	0.033205	0.554468	12.7173	0.096069	0.112558	0.853505	0.393379	NA	59.1193	-0.0486559	0.160009	-0.304082	0.761066	0.949267
C12D5.9	WBGene00015710	10.7536	-0.240438	0.113002	-2.12773	0.0333591	0.556252	8.50218	0.175565	0.0985506	1.78147	0.0748362	NA	38.7609	0.139906	0.162125	0.862956	0.388162	0.803598
nhr-81	WBGene00003671	1.8949	0.132387	0.0623013	2.12495	0.0335904	NA	1.5104	-0.042025	0.0543172	-0.773696	0.43911	NA	4.22752	-0.122499	0.121448	-1.00865	0.313144	NA
M01E5.3	WBGene00010806	789.587	-0.191396	0.0900966	-2.12434	0.0336416	0.560171	484.933	-0.0122788	0.108052	-0.113638	0.909525	0.999988	1931.89	0.107637	0.100483	1.0712	0.28408	0.740731
C10E2.4	WBGene00015674	7.68023	0.17752	0.0836811	2.12138	0.0338896	0.562743	5.30346	-0.111675	0.0761865	-1.4658	0.142702	NA	#N/A	#N/A	#N/A	#N/A	#N/A	#N/A
psr-1	WBGene00004205	365.514	0.180216	0.0849533	2.12136	0.0338916	0.562743	276.752	0.0368047	0.107626	0.34197	0.732374	0.999988	840.837	-0.0703442	0.0805867	-0.872901	0.382717	0.798476
F45H10.3	WBGene00009740	432.795	0.187601	0.0885054	2.11966	0.0340347	0.564325	303.394	-0.033269	0.0999511	-0.332853	0.739245	0.999988	1104.04	-0.160706	0.103496	-1.55278	0.120476	0.553348
dab-1	WBGene00000894	1878.27	-0.142424	0.0672153	-2.11893	0.0340964	0.564555	1174.13	-0.0720275	0.0815397	-0.883342	0.377051	0.999988	4636.28	0.162064	0.0931126	1.74052	0.0817679	0.480411
F49C12.6	WBGene00009876	7.81281	-0.220153	0.103967	-2.11753	0.0342151	0.565725	5.95812	0.0985279	0.086677	1.13672	0.255653	NA	18.3638	-0.0716172	0.160797	-0.44539	0.656038	0.914669
xbx-5	WBGene00011974	8.58721	-0.208899	0.0987169	-2.11614	0.0343329	0.565767	2.55174	-0.0133998	0.0633805	-0.211419	0.832561	NA	15.1908	0.134034	0.157749	0.849667	0.39551	0.805604
aars-2	WBGene00000197	1834.98	-0.138266	0.0653442	-2.11596	0.0343481	0.565767	1151.25	-0.105602	0.0873733	-1.20863	0.226804	0.987379	4450.47	0.183224	0.117114	1.56449	0.117702	0.54834
zipt-7.2	WBGene00006494	290.026	0.193612	0.0915074	2.1158	0.0343616	0.565767	197.784	-0.185551	0.107378	-1.72802	0.083985	0.859934	686.66	-0.0254312	0.111257	-0.228581	0.819194	0.964261
F16H6.10	WBGene00008900	28.5227	0.279083	0.131992	2.1144	0.0344813	0.566946	26.5058	0.0525689	0.128051	0.410531	0.681417	0.999988	76.7872	-0.318927	0.15458	-2.06318	0.0390956	0.362015
Y32F6B.1	WBGene00012531	49.2659	-0.278698	0.131846	-2.11381	0.0345318	0.566985	41.9175	0.35428	0.131488	2.6944	0.00705158	0.335861	170.495	0.253296	0.160638	1.57681	0.114839	0.544821
C35D10.12	WBGene00016448	2.85379	-0.157148	0.0743657	-2.11318	0.0345858	NA	1.29153	0.0689273	0.0537508	1.28235	0.19972	NA	5.2384	-0.0738996	0.120072	-0.615459	0.538252	0.869503
scd-2	WBGene00004740	10.7445	-0.222354	0.105241	-2.11281	0.0346167	0.567589	3.00765	-0.0615989	0.0748751	-0.82269	0.410684	NA	16.7165	0.172077	0.158053	1.08873	0.276275	0.734721
cab-1	WBGene00000277	220.217	-0.206292	0.097711	-2.11124	0.0347514	0.568832	134.305	0.0062376	0.117517	0.0530782	0.95767	0.999988	524.708	0.0170909	0.0967059	0.176731	0.85972	0.972943
Y119D3B.21	WBGene00022497	741.787	0.206587	0.0978709	2.11081	0.0347891	0.568832	630.63	0.221693	0.130966	1.69276	0.090502	0.882255	2195.29	-0.655871	0.10429	-6.2889	3.19718e-10	5.30436e-08
F58B4.3	WBGene00010236	9.55801	-0.23694	0.112384	-2.10831	0.0350042	0.571103	3.31313	-0.033851	0.0793148	-0.426793	0.66953	NA	18.2735	0.25912	0.159382	1.62578	0.103996	0.526843
gei-13	WBGene00001570	15.5036	0.260321	0.123488	2.10807	0.0350248	0.571103	12.6288	-0.121058	0.111823	-1.08259	0.278991	NA	24.1811	-0.177578	0.154818	-1.14701	0.251376	0.713238
C39B5.14	WBGene00189950	2.79548	0.138934	0.0659165	2.10773	0.0350546	NA	2.48646	-0.033811	0.0630882	-0.535932	0.592005	NA	7.99808	-0.324784	0.135834	-2.39104	0.0168006	0.2331
F36D4.5	WBGene00018090	607.925	-0.153423	0.0728016	-2.10742	0.0350814	0.571235	385.203	-0.0530797	0.0982016	-0.540517	0.58884	0.999988	1056.51	0.088616	0.104	0.852074	0.394173	0.805217
aqp-7	WBGene00000175	132.314	0.22648	0.107573	2.10536	0.0352598	0.573348	91.6989	-0.112009	0.123971	-0.90351	0.366255	0.999988	#N/A	#N/A	#N/A	#N/A	#N/A	#N/A
F53G2.1	WBGene00018766	1.29865	0.108199	0.0514686	2.10223	0.0355332	NA	1.17188	-0.0294756	0.0496251	-0.593965	0.552536	NA	2.95557	0.00848093	0.0852132	0.0995261	0.920721	NA
anr-3	WBGene00219627	85.2892	0.261847	0.12461	2.10133	0.0356119	0.578276	64.4995	-0.0460091	0.129946	-0.354062	0.723292	0.999988	0.691375	0.031427	0.0455588	0.689813	0.490312	NA
EGAP2.2	WBGene00017148	2.95484	0.155303	0.073977	2.09934	0.0357871	NA	1.9537	-0.0814099	0.0620282	-1.31247	0.189363	NA	7.98045	-0.151335	0.143044	-1.05796	0.290073	0.74206
F34D10.6	WBGene00009375	35.4744	-0.263705	0.12567	-2.09839	0.0358706	0.581676	16.3149	-0.0126351	0.108169	-0.116809	0.907011	0.999988	77.1185	0.41364	0.154837	2.67146	0.00755211	0.143095
CD4.10	WBGene00022970	33.6299	-0.276728	0.132004	-2.09636	0.0360505	0.58379	16.1151	0.0187545	0.116055	0.1616	0.871621	0.999988	92.9479	0.29932	0.140149	2.13573	0.0327017	0.333997
tlf-1	WBGene00006577	356.986	-0.172028	0.082144	-2.09422	0.0362402	0.585403	223.024	-0.0126123	0.101167	-0.124667	0.900787	0.999988	1067.54	0.165019	0.0889656	1.85487	0.0636152	0.437
T14B4.1	WBGene00020498	356.124	-0.184449	0.0880795	-2.09412	0.0362494	0.585403	233.1	0.00723892	0.109032	0.0663928	0.947065	0.999988	891.772	0.153567	0.0875671	1.7537	0.0794815	0.475908
rnp-2	WBGene00004385	291.553	0.21971	0.105015	2.09218	0.0364226	0.586782	204.95	-0.0934828	0.114136	-0.81905	0.412758	0.999988	673.747	-0.051134	0.101894	-0.501833	0.615785	0.90272
cutl-16	WBGene00019426	5.49952	0.193536	0.0925104	2.09205	0.0364343	0.586782	4.93731	-0.00655217	0.0862304	-0.0759845	0.939431	NA	15.5103	-0.0720603	0.157009	-0.458958	0.646265	0.910893
col-90	WBGene00000665	9.32925	-0.193648	0.0926328	-2.09049	0.0365739	0.588187	2.99026	0.0115258	0.071726	0.160692	0.872336	NA	23.865	0.559338	0.164057	3.40941	0.000651035	0.0238259
T14A8.2	WBGene00020497	6.55266	-0.209807	0.100388	-2.08996	0.0366214	0.588187	2.70098	0.0450931	0.0691799	0.651823	0.514515	NA	12.3453	0.0153335	0.148193	0.10347	0.91759	0.987014
ceh-99	WBGene00044032	42.8079	0.277246	0.132829	2.08724	0.0368662	0.59084	35.4158	0.109275	0.132755	0.823133	0.410432	0.999988	115.847	-0.356247	0.13024	-2.73531	0.00623212	0.129017
pacs-1	WBGene00015116	79.6491	0.257098	0.123189	2.08701	0.0368868	0.59084	62.816	0.163856	0.131064	1.25019	0.211229	0.980722	242.87	-0.373598	0.109359	-3.41625	0.000634889	0.0233749
T07D1.2	WBGene00020301	69.9878	0.2679	0.128406	2.08636	0.0369462	0.590989	48.3265	-0.0608216	0.132862	-0.457779	0.647111	0.999988	181.692	-0.144712	0.108183	-1.33766	0.181008	0.639245
hsp-110	WBGene00016250	2562.63	-0.151161	0.0724979	-2.08504	0.0370658	0.591539	1588	-0.10456	0.0872659	-1.19817	0.230849	0.991096	6187.82	0.18513	0.113826	1.62643	0.103858	0.526843
T19C4.5	WBGene00011839	13.0194	-0.227851	0.109288	-2.08487	0.037081	0.591539	3.89401	-0.0657283	0.0771745	-0.851684	0.394389	NA	20.4609	0.227347	0.163139	1.39358	0.163444	0.615769
ttr-33	WBGene00016505	14.7925	-0.255961	0.122834	-2.0838	0.0371779	0.592285	9.86603	0.0793464	0.10307	0.769828	0.441402	NA	38.983	0.132097	0.163428	0.808283	0.418927	0.820407
iffb-1	WBGene00021857	1397.46	-0.137472	0.0660669	-2.0808	0.0374526	0.595856	887.657	-0.0581359	0.0831726	-0.698979	0.484565	0.999988	3479.33	0.162594	0.0923956	1.75976	0.0784488	0.473349
wago-4	WBGene00010263	693.333	-0.185569	0.0892172	-2.07997	0.0375287	0.596261	409.669	-0.187493	0.0968075	-1.93676	0.0527749	0.76614	1548.38	0.289059	0.117966	2.45036	0.0142713	0.212205
fitm-2	WBGene00044094	241.32	0.186113	0.0895053	2.07935	0.037585	0.596351	186.351	0.0575352	0.107806	0.53369	0.593556	0.999988	635.134	-0.281715	0.0869971	-3.23822	0.0012028	0.0384177
col-17	WBGene00000606	35.5834	-0.20802	0.100096	-2.07821	0.0376904	0.596862	15.0317	0.0999619	0.109541	0.912552	0.361478	0.999988	66.6954	0.232494	0.164494	1.41339	0.157541	0.60881
W01C8.5	WBGene00020921	87.4469	0.253775	0.122131	2.0779	0.0377184	0.596862	68.575	-0.139928	0.132835	-1.0534	0.292159	0.999988	203.301	-0.0774827	0.112886	-0.686378	0.492475	0.853082
F41F3.3	WBGene00018297	70.7668	-0.275135	0.132557	-2.0756	0.0379305	0.599414	35.9686	0.0266195	0.125674	0.211814	0.832252	0.999988	133.038	-0.165964	0.162502	-1.02131	0.307108	0.75735
M79.2	WBGene00010902	49.9048	-0.27407	0.132152	-2.0739	0.0380887	0.601108	30.2654	-0.00418576	0.130921	-0.0319717	0.974495	0.999988	100.756	0.123477	0.144469	0.854693	0.392721	0.805217
C04G6.6	WBGene00015456	48.638	0.272181	0.131378	2.07174	0.0382893	0.603467	35.0411	-0.0737501	0.132672	-0.555883	0.578291	0.999988	90.7572	0.0132577	0.134914	0.0982677	0.92172	0.988108
fbxa-162	WBGene00015597	3.10514	0.145226	0.0701169	2.0712	0.0383397	NA	3.06249	-0.0108963	0.070602	-0.154334	0.877346	NA	10.7338	-0.339306	0.14882	-2.27997	0.0226092	0.27606
fbxb-84	WBGene00020544	3.88689	-0.169534	0.0818816	-2.07047	0.038408	0.603578	1.62578	0.0628305	0.0589844	1.06521	0.286783	NA	10.8758	0.136766	0.153792	0.889294	0.373845	0.792994
cyp-25A4	WBGene00007967	13.107	-0.247113	0.119356	-2.07039	0.0384162	0.603578	7.2062	0.127319	0.099606	1.27822	0.201171	NA	36.6692	-0.0183028	0.161004	-0.11368	0.909492	0.985404
C05D11.8	WBGene00015485	191.311	-0.221009	0.106792	-2.06953	0.0384966	0.603578	114.18	-0.0948294	0.124535	-0.761468	0.446378	0.999988	642.465	0.161058	0.123629	1.30275	0.19266	0.652284
spp-3	WBGene00004988	336.995	0.218293	0.105495	2.06923	0.0385247	0.603578	284.047	0.18726	0.13286	1.40946	0.1587	0.943256	1038.01	-0.407985	0.117949	-3.459	0.000542194	0.0210205
Y34B4A.2	WBGene00021319	80.1516	0.272312	0.131642	2.06858	0.0385857	0.603578	55.0963	-0.150788	0.132716	-1.13617	0.255885	0.999988	188.986	0.0623977	0.123014	0.507239	0.611987	0.900947
nubp-1	WBGene00008664	409.749	0.170328	0.0823483	2.06839	0.0386036	0.603578	292.492	0.0144077	0.0977082	0.147456	0.882772	0.999988	1109.41	0.00188889	0.0841507	0.0224465	0.982092	0.998439
C25G4.7	WBGene00007734	1.19098	0.101457	0.0490755	2.06737	0.0386996	NA	1.24162	-0.0111991	0.0467689	-0.239456	0.810752	NA	2.2539	-0.0861949	0.0684933	-1.25844	0.208232	NA
pho-1	WBGene00004020	112.433	0.236665	0.11449	2.06713	0.0387223	0.604631	88.4375	0.159883	0.123007	1.29979	0.193672	0.96154	342.455	-0.175136	0.110534	-1.58444	0.113093	0.540527
ctf-8	WBGene00011915	96.6301	0.258033	0.124968	2.06479	0.038943	0.607274	68.2834	0.000735627	0.131615	0.00558923	0.99554	0.999988	243.859	-0.0797722	0.109459	-0.728788	0.466131	0.84503
epg-6	WBGene00012641	453.738	-0.171013	0.0828582	-2.06393	0.0390244	0.607343	275.1	-0.0154955	0.109584	-0.141403	0.887551	0.999988	1100.26	-0.05499	0.111057	-0.495153	0.620492	0.904671
ins-7	WBGene00002090	4.58182	0.163223	0.0790939	2.06365	0.0390505	0.607343	5.0656	0.0210146	0.0863709	0.243306	0.807768	NA	12.3727	-0.339331	0.142024	-2.38924	0.0168833	0.2331
K08E4.2	WBGene00010666	96.7469	0.239592	0.116201	2.06187	0.0392203	0.608049	70.9787	0.0393028	0.127127	0.309163	0.757198	0.999988	257.727	-0.280251	0.106887	-2.62192	0.00874355	0.15835
zipt-15	WBGene00021936	274.394	-0.212484	0.103125	-2.06045	0.0393555	0.608049	173.684	0.048784	0.117239	0.416109	0.67733	0.999988	669.402	-0.0106894	0.0936753	-0.114111	0.90915	0.985387
clec-50	WBGene00012253	1173.15	0.152511	0.0740347	2.06	0.0393986	0.608049	871.581	0.0881824	0.0814477	1.08269	0.278947	0.999988	3231.19	-0.155359	0.108699	-1.42926	0.152931	0.605274
cah-5	WBGene00000283	82.7177	-0.253332	0.122988	-2.05981	0.0394171	0.608049	53.0685	0.245738	0.131652	1.86657	0.0619611	0.775716	246.49	-0.166308	0.11435	-1.45438	0.14584	0.594712
lys-4	WBGene00003093	119.676	0.259367	0.125921	2.05976	0.0394219	0.608049	85.5109	-0.0980132	0.130651	-0.750192	0.453139	0.999988	273.134	-0.157746	0.138662	-1.13763	0.255276	0.71659
R09B5.11	WBGene00019979	39.0448	-0.27396	0.133024	-2.05948	0.0394481	0.608049	22.2603	0.0157318	0.126608	0.124256	0.901113	0.999988	102.863	0.316444	0.138302	2.28807	0.0221334	0.272984
pam-1	WBGene00003914	2327.57	-0.146723	0.0712456	-2.05939	0.0394569	0.608049	1419.43	-0.093336	0.0857892	-1.08797	0.276609	0.999988	3933.92	0.184558	0.129068	1.42993	0.152737	0.605092
T16H12.3	WBGene00011813	111.234	0.244363	0.118697	2.05872	0.0395214	0.608247	74.4141	-0.115278	0.130278	-0.884865	0.376229	0.999988	278.294	0.0520987	0.109404	0.476205	0.633929	0.906933
Y49E10.4	WBGene00013030	363.681	0.175642	0.0854229	2.05615	0.0397681	0.611246	257.4	-0.0529761	0.0970337	-0.545955	0.585097	0.999988	1009.12	-0.0289625	0.0781361	-0.370667	0.710886	0.935066
R06C7.2	WBGene00011062	49.647	-0.268968	0.130898	-2.0548	0.0398983	0.612449	28.6447	0.116027	0.13037	0.889981	0.373476	0.999988	148.39	-0.107755	0.114927	-0.937597	0.348452	0.777893
Y67D8C.6	WBGene00022070	2.2996	0.134935	0.0656702	2.05474	0.0399041	NA	2.15016	-0.0193767	0.060805	-0.318669	0.749978	NA	6.546	-0.310442	0.130039	-2.38729	0.0169731	0.233466
R04F11.3	WBGene00011016	632.074	-0.14274	0.069494	-2.05399	0.0399762	0.612848	407.4	0.10761	0.0921476	1.1678	0.242889	0.99951	1683.25	0.0548845	0.0669906	0.819287	0.412623	0.81688
T04C4.1	WBGene00020208	224.935	0.200903	0.0978874	2.05239	0.0401316	0.61443	148.551	-0.311798	0.120834	-2.58039	0.00986901	0.399706	555.186	0.188009	0.126665	1.4843	0.137729	0.580415
mys-2	WBGene00010537	294.69	-0.192542	0.0938841	-2.05084	0.0402822	0.615936	171.562	-0.190117	0.116474	-1.63227	0.102622	0.88753	697.511	0.122946	0.102661	1.19758	0.23108	0.692601
lact-9	WBGene00012890	45.9699	0.271677	0.13252	2.05008	0.0403562	0.616119	33.5415	-0.0110829	0.131323	-0.0843938	0.932743	0.999988	143.378	-0.0791048	0.125734	-0.629145	0.529254	0.869058
fbxc-47	WBGene00019723	68.3197	0.260112	0.126906	2.04965	0.0403987	0.616119	50.4773	0.0520225	0.132134	0.393709	0.693796	0.999988	169.722	-0.133363	0.132894	-1.00353	0.315603	0.762732
clec-60	WBGene00014046	2.24784	0.106219	0.0518371	2.04909	0.0404536	NA	1.76826	-0.030617	0.0503918	-0.607579	0.543467	NA	2.04641	-0.000985809	0.0775327	-0.0127148	0.989855	NA
mcm-6	WBGene00003158	1929.59	-0.119756	0.0584634	-2.0484	0.0405213	0.617191	1198.88	-0.0385037	0.0851264	-0.452312	0.651044	0.999988	4915.28	0.0895793	0.0915521	0.978452	0.327851	0.767868
ech-9	WBGene00001158	1.53803	0.11081	0.0541017	2.04817	0.0405429	NA	2.07526	0.0198462	0.0592569	0.334917	0.737687	NA	6.40659	-0.229801	0.1079	-2.12976	0.033191	0.335338
Y43F11A.6	WBGene00014576	77.5341	0.264727	0.12936	2.04643	0.0407139	0.618261	57.6841	-0.114306	0.132553	-0.862343	0.388499	0.999988	176.245	-0.0645657	0.12466	-0.517936	0.604503	0.897449
iff-2	WBGene00002065	371.518	-0.197442	0.0965128	-2.04576	0.0407798	0.618261	236.976	0.0990813	0.108309	0.914799	0.360297	0.999988	939.552	-0.204076	0.0782841	-2.60687	0.00913746	0.161674
Y20F4.4	WBGene00021239	100.855	0.261129	0.127647	2.04571	0.040785	0.618261	74.5352	-0.0521872	0.132447	-0.394023	0.693564	0.999988	275.873	-0.25144	0.16001	-1.5714	0.116089	0.547342
R07E5.19	WBGene00303105	79.6172	0.259145	0.126688	2.04554	0.0408013	0.618261	58.8652	-0.0461208	0.132363	-0.348443	0.727508	0.999988	121.045	-0.0944894	0.127037	-0.743795	0.457001	0.840051
phb-1	WBGene00004014	1321	-0.122945	0.0601381	-2.04438	0.0409165	0.61921	815.962	-0.0716961	0.0766969	-0.934797	0.349893	0.999988	3310.77	0.0681643	0.0992368	0.686885	0.492155	0.852879
Y105C5A.12	WBGene00013636	2.5386	-0.118054	0.0577678	-2.0436	0.0409935	NA	0.155085	0.00473318	0.0226398	0.209064	0.834398	NA	0.408945	0.00638124	0.0390824	0.163277	0.870301	NA
madf-6	WBGene00016930	108.219	0.248081	0.121457	2.04254	0.0410979	0.621158	75.5474	0.00247518	0.128966	0.0191925	0.984688	0.999988	262.49	-0.239314	0.115048	-2.08012	0.0375148	0.354062
C25F9.14	WBGene00045461	7.16078	0.212726	0.104195	2.04162	0.0411891	0.62161	8.08155	-0.0689906	0.0911773	-0.756665	0.449251	NA	20.3707	-0.36086	0.16333	-2.20939	0.0271474	0.305987
math-15	WBGene00015829	1.87257	0.122962	0.0602502	2.04086	0.0412644	NA	3.62843	-0.0220478	0.039631	-0.556327	0.577988	NA	2.61657	-0.115378	0.0965438	-1.19508	0.232054	NA
orc-2	WBGene00003882	279.047	-0.189324	0.0927689	-2.04082	0.0412692	0.62161	182.265	0.0478548	0.107883	0.443581	0.657345	0.999988	708.764	0.166814	0.0764584	2.18176	0.0291272	0.31419
gyg-1	WBGene00006863	69.5906	0.265376	0.130045	2.04065	0.041286	0.62161	45.3814	-0.159617	0.132816	-1.20179	0.229446	0.988386	164.606	-0.214736	0.138614	-1.54917	0.121342	0.555318
T08B1.4	WBGene00020341	27.7764	-0.264775	0.129868	-2.0388	0.0414702	0.622444	18.1504	0.15157	0.118575	1.27827	0.201154	0.971764	82.0362	0.291287	0.153312	1.89996	0.0574384	0.423476
ZK596.1	WBGene00014006	48.4725	0.271053	0.132974	2.03839	0.0415112	0.622444	40.1935	0.109585	0.132207	0.828889	0.407167	0.999988	136.806	-0.512633	0.142386	-3.60031	0.000317839	0.0134311
mdh-1	WBGene00018491	1609.44	-0.140513	0.0689605	-2.03758	0.0415917	0.622444	1049.12	0.0174463	0.0833323	0.209358	0.834169	0.999988	#N/A	#N/A	#N/A	#N/A	#N/A	#N/A
K02B12.2	WBGene00010495	10.001	0.229233	0.112589	2.03602	0.0417488	0.622444	7.46765	-0.0539712	0.0974124	-0.554049	0.579546	NA	25.6687	0.0399937	0.164019	0.243835	0.807358	0.961056
ect-2	WBGene00002297	730.806	-0.161672	0.0794109	-2.03589	0.041761	0.622444	426.783	-0.144935	0.107878	-1.34351	0.179106	0.954924	1744.07	0.249401	0.117514	2.12232	0.0338108	0.336113
nduo-4	WBGene00010963	716.384	-0.203752	0.100084	-2.03581	0.041769	0.622444	452.195	0.0739752	0.0929792	0.79561	0.426258	0.999988	1826.09	0.141793	0.159687	0.887943	0.374571	0.793238
pha-4	WBGene00004013	21.2059	0.260454	0.127947	2.03564	0.041787	0.622444	15.9544	-0.0264355	0.121378	-0.217795	0.827589	0.999988	48.0088	-0.365341	0.158574	-2.30391	0.0212279	0.266418
pyc-1	WBGene00004258	1511.57	-0.13128	0.064507	-2.03513	0.0418377	0.622444	896.247	-0.173843	0.0859956	-2.02153	0.0432245	0.71885	3639.76	0.224079	0.098771	2.26867	0.0232885	0.281039
ctl-3	WBGene00013220	118.55	0.243751	0.119794	2.03475	0.0418762	0.622444	86.1003	-0.139421	0.130215	-1.07069	0.284307	0.999988	308.26	-0.117783	0.150375	-0.783259	0.433475	0.827194
Y37H2A.1	WBGene00012562	213.387	-0.198538	0.0975792	-2.03464	0.0418875	0.622444	148.72	0.173249	0.113226	1.53012	0.125987	0.912922	556.934	0.033585	0.0822582	0.408288	0.683062	0.924595
phg-1	WBGene00004017	4.56499	-0.162244	0.0797654	-2.03401	0.0419507	0.622444	0.913519	-0.0100152	0.045635	-0.219463	0.82629	NA	3.92869	-0.0228256	0.110192	-0.207144	0.835898	NA
pll-1	WBGene00004045	13.0441	-0.237643	0.116859	-2.0336	0.0419924	0.622444	6.71722	0.0804399	0.0960021	0.837898	0.402088	NA	36.2926	0.0969477	0.162084	0.598134	0.549751	0.873196
F07H5.4	WBGene00014308	42.3993	-0.270251	0.132916	-2.03324	0.0420278	0.622444	21.7287	-0.00105285	0.127787	-0.0082391	0.993426	0.999988	77.8922	-0.133473	0.140718	-0.948514	0.342868	0.774273
B0205.14	WBGene00044646	5.19631	-0.143306	0.0705333	-2.03175	0.0421791	0.623901	0.901955	-0.00174785	0.0426336	-0.0409969	0.967298	NA	2.45056	-0.0292987	0.0832775	-0.35182	0.724973	NA
nhr-123	WBGene00003713	2.65827	0.141115	0.0694856	2.03085	0.0422698	NA	2.97089	0.0153502	0.0667512	0.229961	0.818122	NA	8.10445	-0.0681413	0.13753	-0.495464	0.620272	0.904671
gpdh-1	WBGene00009824	17.0567	-0.253967	0.125087	-2.03032	0.0423244	0.625025	10.6497	0.177069	0.108257	1.63564	0.101916	NA	63.8309	0.107084	0.159444	0.67161	0.501832	0.856748
F25E5.3	WBGene00017784	1.80148	0.124812	0.06148	2.03013	0.0423432	NA	1.06972	-0.061649	0.0465454	-1.32449	0.18534	NA	2.79979	0.168547	0.0876453	1.92306	0.0544725	NA
C45B2.1	WBGene00016658	85.1295	0.268994	0.13253	2.02968	0.0423895	0.625025	76.8255	0.181974	0.13126	1.38636	0.165636	0.944483	275.401	-0.236986	0.132351	-1.79059	0.0733592	0.463173
nhr-74	WBGene00003664	16.2761	-0.246042	0.121247	-2.02927	0.0424312	0.625025	8.7949	0.104626	0.102967	1.01612	0.309574	NA	54.2302	0.271393	0.158389	1.71345	0.0866293	0.49522
F45D3.2	WBGene00009722	5.48299	-0.174053	0.0858136	-2.02827	0.0425327	0.625025	4.60277	0.0973815	0.0764611	1.27361	0.202802	NA	20.0427	0.21257	0.163503	1.3001	0.193566	0.654102
F19H6.4	WBGene00008959	154.153	0.227934	0.112411	2.02769	0.0425919	0.625025	103.038	-0.12254	0.126323	-0.970052	0.332021	0.999988	358.437	-0.139797	0.0983789	-1.42101	0.155313	0.606071
cbs-2	WBGene00018783	2.8213	0.130146	0.0641864	2.02763	0.042598	NA	2.20995	-0.0418034	0.0629932	-0.663618	0.506935	NA	3.72224	-0.025874	0.110839	-0.233438	0.815421	NA
F57E7.4	WBGene00077616	1.86702	0.0927815	0.0457738	2.02695	0.042667	NA	1.3401	-0.0376363	0.0430232	-0.87479	0.381688	NA	0.104967	-0.00394214	0.0319952	-0.123211	0.90194	NA
T27A3.7	WBGene00020843	179.8	-0.215022	0.106121	-2.02619	0.0427449	0.625025	114.578	0.0879841	0.120017	0.733095	0.463501	0.999988	464.969	-0.00966777	0.0806245	-0.119911	0.904554	0.984973
F21D5.1	WBGene00009006	1298.98	-0.116572	0.0575367	-2.02605	0.0427596	0.625025	844.563	0.0216064	0.0714972	0.3022	0.7625	0.999988	3295.54	0.0926222	0.0502041	1.84491	0.0650503	0.43965
K08E4.3	WBGene00010667	78.0223	0.254461	0.125608	2.02583	0.0427825	0.625025	61.079	-0.0454821	0.132037	-0.344466	0.730496	0.999988	196.81	-0.192684	0.107782	-1.78772	0.0738209	0.464775
clik-2	WBGene00016898	58.5279	-0.263108	0.129897	-2.02552	0.0428142	0.625025	32.6098	-0.0116603	0.132162	-0.0882273	0.929696	0.999988	140.084	0.342768	0.141151	2.42837	0.0151669	0.217808
gcy-12	WBGene00001538	160.084	0.226962	0.112073	2.02514	0.0428535	0.625025	109.767	-0.156141	0.124461	-1.25454	0.209646	0.980318	390.112	-0.0587869	0.129266	-0.454774	0.649272	0.911783
Y110A2AL.3	WBGene00022440	6.41006	0.189899	0.093784	2.02486	0.042882	0.625025	7.29686	0.117348	0.0984182	1.19234	0.233128	NA	26.6047	-0.528749	0.164538	-3.21354	0.0013111	0.0410245
tost-1	WBGene00016449	422.793	0.167193	0.0825955	2.02424	0.0429451	0.625025	291.996	-0.00313348	0.108917	-0.0287694	0.977049	0.999988	1107.26	-0.0957883	0.0825075	-1.16096	0.245656	0.707641
dhs-28	WBGene00000991	231.741	0.201749	0.0996929	2.02371	0.0430001	0.625025	197.572	0.306473	0.112958	2.71315	0.00666477	0.332376	766.438	-0.338158	0.0812658	-4.16114	3.16669e-05	0.00187835
hsp-17	WBGene00002021	63.0313	0.264936	0.130926	2.02355	0.0430164	0.625025	60.5582	0.376908	0.132459	2.84546	0.00443469	0.262918	201.958	-0.855643	0.129121	-6.62668	3.43316e-11	6.30113e-09
F47H4.2	WBGene00009835	5.0764	0.168362	0.0832167	2.02317	0.0430555	0.625025	4.81002	0.0109878	0.0851402	0.129055	0.897314	NA	11.2368	-0.584093	0.152527	-3.82944	0.000128433	0.00639408
lec-5	WBGene00002268	486.637	0.180104	0.0890409	2.02271	0.0431034	0.625025	333.146	-0.048207	0.103023	-0.467923	0.639839	0.999988	1212.45	-0.141167	0.0941368	-1.4996	0.133718	0.57254
C50F4.1	WBGene00008229	97.379	0.234407	0.116159	2.01799	0.0435925	0.631342	71.3638	0.0157521	0.130629	0.120587	0.904018	0.999988	265.223	-0.353852	0.120505	-2.93641	0.00332036	0.0808525
fbxb-49	WBGene00019412	2.60822	-0.141118	0.0699342	-2.01787	0.0436051	NA	0.680572	0.0241956	0.0416065	0.581535	0.56088	NA	6.08535	0.0410302	0.1333	0.307804	0.758232	0.948898
pgap-3	WBGene00019806	37.6295	0.268167	0.13303	2.01584	0.0438167	0.633488	26.7093	-0.140838	0.129834	-1.08475	0.278032	0.999988	95.475	0.0832857	0.146091	0.570096	0.568613	0.882355
gars-1	WBGene00001744	983.039	-0.144728	0.0718096	-2.01544	0.0438587	0.633488	633.057	-0.0396635	0.0925164	-0.428719	0.668128	0.999988	2346.93	0.159902	0.0858404	1.86279	0.062492	0.43539
K10C3.4	WBGene00010731	506.401	-0.170602	0.0846649	-2.01503	0.0439019	0.633488	319.873	0.01613	0.10467	0.154104	0.877528	0.999988	1244.59	0.12424	0.0835096	1.48773	0.136822	0.57838
hpo-40	WBGene00014113	595.957	-0.163688	0.0813044	-2.01328	0.0440856	0.633746	365.596	-0.130835	0.0949975	-1.37724	0.168437	0.944875	1437.7	0.204501	0.0938893	2.17811	0.0293979	0.315728
asm-3	WBGene00000213	181.873	0.267487	0.132883	2.01296	0.0441193	0.633746	126.232	-0.180327	0.128437	-1.40401	0.160315	0.944483	384.983	-0.33065	0.163373	-2.0239	0.0429802	0.376176
nlp-19	WBGene00003757	3.3061	-0.151583	0.0753082	-2.01283	0.0441324	0.633746	1.2132	0.0425356	0.049796	0.854197	0.392996	NA	5.982	-0.13326	0.129664	-1.02773	0.304078	0.75463
H02F09.3	WBGene00019146	3.83691	0.161025	0.0800214	2.01227	0.0441914	0.633746	6.79729	0.0703082	0.0805771	0.872558	0.382904	NA	19.5659	-0.463119	0.149623	-3.09524	0.00196653	0.0562381
col-110	WBGene00000684	10.9779	-0.223486	0.111078	-2.01198	0.0442224	0.633746	11.1523	0.163879	0.0964929	1.69835	0.089442	NA	41.4463	0.729776	0.162718	4.48492	7.29418e-06	0.000521491
rsu-1	WBGene00007924	97.9805	0.250864	0.124697	2.01179	0.0442423	0.633746	77.7515	0.0388382	0.131344	0.295698	0.76746	0.999988	282.723	-0.110733	0.127025	-0.871745	0.383347	0.798987
mai-2	WBGene00015248	859.091	0.164912	0.08201	2.01088	0.044338	0.634028	643.301	0.0992823	0.0991448	1.00139	0.31664	0.999988	2259.48	-0.26196	0.0972125	-2.69472	0.00704482	0.13883
R07A4.2	WBGene00011073	3.47808	-0.159011	0.0790878	-2.01056	0.0443716	0.634028	1.50536	0.0606204	0.0568025	1.06721	0.285876	NA	8.28045	-0.0933154	0.140851	-0.66251	0.507644	0.858902
asp-4	WBGene00000217	1839.91	-0.141948	0.0706206	-2.01001	0.0444302	0.634028	1159.57	-0.00775144	0.0822272	-0.0942685	0.924896	0.999988	4537.6	0.137436	0.070057	1.96177	0.0497888	0.403595
rft-1	WBGene00044637	22.4952	0.262151	0.130452	2.00957	0.0444772	0.634028	16.4906	-0.0282446	0.119305	-0.236742	0.812857	0.999988	61.6509	-0.201545	0.157792	-1.27728	0.201502	0.666425
Y4C6B.2	WBGene00021156	10.1104	-0.230598	0.114823	-2.0083	0.0446116	0.635176	10.4561	0.135504	0.0944548	1.43459	0.151404	NA	34.5981	0.121644	0.158856	0.76575	0.443825	0.83253
K04A8.21	WBGene00271815	2.44866	-0.122373	0.060971	-2.00707	0.0447422	NA	0.870049	0.0473933	0.0418085	1.13358	0.25697	NA	5.29932	0.0436744	0.0880536	0.495997	0.619896	0.904671
clec-83	WBGene00021879	74.4034	0.250184	0.124658	2.00697	0.0447531	0.636423	63.3418	0.194355	0.12907	1.5058	0.132118	0.921973	228.714	-0.46169	0.125072	-3.69141	0.000223018	0.0101197
F36G9.7	WBGene00009486	1.89039	-0.120731	0.0601685	-2.00655	0.0447978	NA	0.159614	0.00471027	0.0226576	0.207889	0.835316	NA	1.49086	-0.000965894	0.0687747	-0.0140443	0.988795	NA
gsto-1	WBGene00016204	57.4732	0.266295	0.132791	2.00537	0.0449232	0.638071	45.9045	0.0110219	0.132047	0.0834699	0.933478	0.999988	174.474	0.0522736	0.159706	0.327311	0.743432	0.944141
mlc-7	WBGene00023451	57.8133	0.259116	0.129259	2.00463	0.045003	0.638436	45.5886	0.0256417	0.132452	0.193593	0.846495	0.999988	153.024	-0.125543	0.137023	-0.916216	0.359554	0.782831
cyn-6	WBGene00000882	50.9743	0.265078	0.13241	2.00195	0.0452901	0.641737	36.2693	-0.0323534	0.13056	-0.247805	0.804285	0.999988	133.727	-0.220051	0.138352	-1.59051	0.111719	0.537754
C40H1.8	WBGene00008043	3.90455	0.159657	0.0797829	2.00114	0.0453773	0.641811	3.2457	-0.0341879	0.0721322	-0.473961	0.635527	NA	9.10865	-0.161633	0.141235	-1.14442	0.252447	0.713756
T07D3.9	WBGene00020311	201.188	-0.228229	0.11409	-2.00044	0.0454532	0.641811	146.938	0.133093	0.130753	1.0179	0.308727	0.999988	562.815	0.145391	0.128774	1.12904	0.25888	0.721098
C04G2.14	WBGene00255426	8.82259	0.207689	0.10384	2.00008	0.0454917	0.641811	9.91283	0.0236786	0.105705	0.224007	0.822752	NA	31.1372	0.0753098	0.164389	0.458118	0.646868	0.910988
F53F8.3	WBGene00010000	287.349	0.186536	0.0932737	1.99988	0.0455131	0.641811	204.97	-0.0353218	0.103907	-0.339936	0.733904	0.999988	763.04	0.0359536	0.0913647	0.393517	0.693937	0.928844
F07F6.8	WBGene00017220	147.137	0.211019	0.105553	1.99917	0.0455905	0.642134	95.3989	-0.175713	0.12398	-1.41727	0.156405	0.943256	351.189	0.118687	0.11725	1.01226	0.311416	0.759721
unc-14	WBGene00006753	156.567	-0.21791	0.109073	-1.99784	0.0457342	0.642591	101.228	0.02517	0.125848	0.200003	0.841478	0.999988	347.736	-0.0604817	0.0967412	-0.62519	0.531846	0.869153
era-1	WBGene00020948	1832.5	-0.121778	0.06097	-1.99734	0.0457887	0.642591	1152.45	-0.117673	0.0777124	-1.51421	0.129971	0.921973	4485.45	0.188674	0.0827114	2.28112	0.0225415	0.27606
npr-13	WBGene00013883	4.95021	-0.173015	0.0866605	-1.99647	0.0458823	0.642591	2.44005	0.0348662	0.0619796	0.562543	0.573746	NA	9.67129	-0.0682381	0.135379	-0.504051	0.614226	0.902298
C46H11.10	WBGene00016734	3.37339	-0.151852	0.0760718	-1.99616	0.0459166	0.642591	1.45982	0.0592853	0.0552306	1.07341	0.283085	NA	7.36009	-0.064392	0.14563	-0.442163	0.658372	0.914977
W03D8.8	WBGene00020989	12.593	-0.218901	0.109674	-1.99592	0.0459426	0.642591	5.54439	-0.00754847	0.0850616	-0.0887413	0.929288	NA	29.5155	0.467709	0.164443	2.8442	0.00445234	0.10139
mec-1	WBGene00003165	9.54008	-0.192153	0.0963512	-1.9943	0.0461196	0.642591	3.12473	-0.0334173	0.0643389	-0.519394	0.603486	NA	11.4144	0.362262	0.145182	2.49522	0.012588	0.196439
sygl-1	WBGene00012104	679.101	-0.153439	0.0769411	-1.99424	0.046126	0.642591	422.985	-0.0897406	0.0889618	-1.00875	0.313092	0.999988	1623.1	0.116741	0.117164	0.996392	0.31906	0.765265
col-3	WBGene00000594	117.034	-0.185794	0.0931705	-1.99413	0.0461377	0.642591	58.0002	0.102191	0.093615	1.0916	0.275007	0.999988	227.877	0.0407463	0.109604	0.37176	0.710072	0.935064
smf-1	WBGene00004876	40.0762	0.264163	0.132484	1.99392	0.0461604	0.642591	36.8585	0.295256	0.132867	2.22219	0.0262707	0.623347	133.547	-0.434525	0.117467	-3.69913	0.000216336	0.00988953
dpy-4	WBGene00001066	33.3166	-0.240196	0.120478	-1.9937	0.0461852	0.642591	14.2255	-0.0695393	0.109855	-0.63301	0.526727	0.999988	59.5357	0.554257	0.163458	3.39082	0.000696845	0.024838
hsp-60	WBGene00002025	1899.61	-0.142753	0.0716323	-1.99285	0.0462776	0.642591	1126.63	-0.21979	0.0896072	-2.45281	0.0141743	0.496571	4329.74	0.28984	0.116651	2.48467	0.012967	0.200069
mom-2	WBGene00003395	934.793	-0.133571	0.0670534	-1.99201	0.0463704	0.642591	597.121	-0.0400217	0.0791707	-0.505512	0.613199	0.999988	2296.71	0.115166	0.0811198	1.4197	0.155695	0.606071
Y73F4A.2	WBGene00013515	18.8766	-0.246973	0.124048	-1.99095	0.0464866	0.642591	11.6299	0.0852044	0.106744	0.798209	0.424749	NA	45.7164	0.0148372	0.164192	0.0903651	0.927997	0.989785
ttr-6	WBGene00020886	281.598	-0.203671	0.102337	-1.9902	0.0465688	0.642591	186.085	0.116159	0.110345	1.05269	0.292482	0.999988	701.291	-0.0509103	0.0995819	-0.51124	0.609183	0.899861
Y66D12A.8	WBGene00013434	398.424	0.184575	0.0927713	1.98957	0.0466381	0.642591	295.624	0.0680208	0.106941	0.636059	0.524738	0.999988	1089.78	-0.202208	0.086954	-2.32546	0.0200475	0.256914
atln-2	WBGene00012763	3.42599	-0.155677	0.0782475	-1.98955	0.0466405	0.642591	0.843035	0.0109865	0.0437073	0.251366	0.801531	NA	7.81842	0.128785	0.13622	0.945419	0.344445	0.774766
pud-1.2	WBGene00021236	4792.65	-0.21598	0.108583	-1.98908	0.0466925	0.642591	3119.84	0.122187	0.0931078	1.31232	0.189414	0.958143	11988.6	-0.0306424	0.0906531	-0.338019	0.735349	0.941414
K09C4.10	WBGene00019554	67.6594	0.255903	0.128665	1.98891	0.0467109	0.642591	42.6164	-0.258793	0.132837	-1.94821	0.0513901	0.76199	152.633	0.143367	0.124045	1.15576	0.247779	0.709251
rgef-1	WBGene00009100	7.50734	-0.201932	0.101544	-1.9886	0.046745	0.642591	5.49157	0.0358872	0.0800478	0.448322	0.653921	NA	18.6236	0.166307	0.159817	1.04061	0.298055	0.749477
F13H8.6	WBGene00017439	2.1549	0.104104	0.0523529	1.98851	0.0467556	NA	1.58561	-0.0381492	0.0495919	-0.769263	0.441737	NA	3.29098	0.0774167	0.0938573	0.824834	0.409466	NA
thk-1	WBGene00006568	296.512	0.174552	0.0877839	1.98843	0.0467639	0.642591	218.978	0.0686973	0.100501	0.683551	0.494259	0.999988	801.359	-0.140464	0.0764747	-1.83674	0.0662487	0.442991
lips-17	WBGene00019939	7.36444	0.182613	0.0918392	1.9884	0.0467676	0.642591	6.22002	-0.00530037	0.0871695	-0.0608054	0.951514	NA	17.6546	-0.291358	0.157405	-1.85101	0.0641678	0.437644
LLC1.2	WBGene00010793	348.044	0.183369	0.0922496	1.98774	0.0468402	0.64284	264.201	0.147427	0.103649	1.42237	0.15492	0.943256	1020.51	-0.183206	0.0743491	-2.46414	0.0137343	0.207932
K12C11.1	WBGene00019673	419.806	0.166919	0.0840115	1.98686	0.0469377	0.643428	309.328	-0.0332584	0.105793	-0.314373	0.753238	0.999988	1111.75	-0.028767	0.110118	-0.261238	0.793909	0.957106
gpr-1	WBGene00001688	90.5161	-0.247861	0.124814	-1.98585	0.0470498	0.643824	58.7278	0.1634	0.131649	1.24118	0.214539	0.9832	252.264	0.0172552	0.108985	0.158326	0.8742	0.977258
C23H4.6	WBGene00007694	21.9812	0.251432	0.126673	1.98488	0.0471577	0.643824	22.2006	-0.0392864	0.112	-0.350772	0.72576	0.999988	41.1599	-0.138606	0.164237	-0.84394	0.398703	0.807636
hrg-7	WBGene00007605	1286.41	0.249404	0.12566	1.98475	0.0471721	0.643824	1022.7	0.0846608	0.130651	0.64799	0.516991	0.999988	3995.21	-0.231157	0.131572	-1.75689	0.0789369	0.475361
R04D3.2	WBGene00011010	254.005	0.180617	0.0910075	1.98464	0.047185	0.643824	163.576	-0.164872	0.112731	-1.46252	0.143598	0.943256	628.205	0.0665167	0.0842253	0.789747	0.429675	0.824747
nhr-53	WBGene00003643	5.52801	-0.172271	0.0868638	-1.98324	0.0473412	0.644499	2.19458	0.044383	0.0610284	0.727251	0.467072	NA	15.075	0.154797	0.159786	0.968775	0.332657	0.769077
gpd-4	WBGene00001686	1159.19	-0.149172	0.0752176	-1.98321	0.0473438	0.644499	723.635	-0.0576493	0.0884079	-0.652083	0.514348	0.999988	2835.57	0.0718994	0.120545	0.596452	0.550873	0.873204
daf-19	WBGene00000914	125.652	0.225549	0.113774	1.98244	0.0474304	0.644652	77.4857	-0.2057	0.130748	-1.57325	0.11566	0.902354	288.334	0.0515329	0.132926	0.387681	0.698252	0.930708
C15A11.7	WBGene00007599	23.6228	-0.24729	0.124759	-1.98213	0.0474644	0.644652	17.7552	0.324727	0.123235	2.63502	0.00841325	0.362069	92.2772	0.1815	0.148467	1.22249	0.221522	0.685467
pad-2	WBGene00010757	20.255	0.248159	0.125337	1.97994	0.0477099	0.646105	16.6264	-0.0825566	0.121436	-0.679835	0.496609	0.999988	56.3683	0.160095	0.151135	1.05929	0.289469	0.74206
lips-14	WBGene00019208	20.2196	-0.256419	0.129532	-1.97957	0.0477515	0.646105	8.9613	-0.0496488	0.107606	-0.461393	0.644517	NA	49.6793	0.461221	0.155458	2.96685	0.00300865	0.0769177
ptr-12	WBGene00004226	18.8271	-0.244192	0.123407	-1.97876	0.0478435	0.646105	7.65011	-0.0203707	0.0976925	-0.208518	0.834824	NA	47.9251	0.33725	0.163658	2.0607	0.039332	0.362025
T18D3.13	WBGene00200284	1.1473	0.0877877	0.0443788	1.97814	0.0479125	NA	1.06654	-0.0230813	0.0432171	-0.534078	0.593288	NA	3.18593	-0.21759	0.0890058	-2.44467	0.0144984	NA
F52C6.2	WBGene00018659	120.536	0.23871	0.120681	1.97803	0.0479249	0.646105	85.1149	-0.110148	0.129356	-0.85151	0.394486	0.999988	293.448	-0.188396	0.099152	-1.90007	0.0574234	0.423476
obr-1	WBGene00012930	307.37	0.176691	0.0894079	1.97623	0.0481286	0.646105	206.028	-0.0698822	0.107831	-0.648071	0.516939	0.999988	555.611	0.046706	0.106303	0.439365	0.660397	0.915857
F20C5.10	WBGene00219908	58.8228	-0.260555	0.131904	-1.97533	0.0482306	0.646105	36.7701	0.0910496	0.130917	0.695474	0.486758	0.999988	0	NA	NA	NA	NA	NA
dot-1.5	WBGene00022512	10.6856	0.222287	0.112576	1.97455	0.0483194	0.646105	6.7453	-0.132509	0.0947198	-1.39895	0.161827	NA	27.2012	-0.0650122	0.164516	-0.395172	0.692716	0.928428
ztf-7	WBGene00009772	1968.03	-0.151156	0.0765563	-1.97444	0.0483312	0.646105	1178.72	-0.136187	0.0904949	-1.50491	0.132347	0.921973	4688.92	0.132446	0.111388	1.18905	0.23442	0.695624
R02D3.8	WBGene00019825	136.131	0.222084	0.112499	1.97409	0.048371	0.646105	107.985	0.177038	0.117533	1.50628	0.131995	0.921973	403.748	-0.257625	0.0972785	-2.64832	0.00808918	0.150488
F53F8.6	WBGene00010003	2.54833	-0.143846	0.0728685	-1.97405	0.0483764	NA	0.638638	0.0161585	0.0396566	0.40746	0.68367	NA	3.7411	0.0254068	0.102271	0.248426	0.803805	NA
C49C3.4	WBGene00008194	371.049	0.192529	0.0975313	1.97402	0.0483792	0.646105	267.86	0.061542	0.101008	0.60928	0.542339	0.999988	966.616	-0.121542	0.0854568	-1.42227	0.154949	0.606071
fbxb-7	WBGene00012492	48.9611	0.26217	0.13281	1.97402	0.0483796	0.646105	35.3619	-0.0724099	0.1317	-0.54981	0.58245	0.999988	122.69	-0.511803	0.134354	-3.80936	0.000139329	0.00682602
cdk-9	WBGene00000410	211.929	-0.196336	0.0994605	-1.97401	0.0483801	0.646105	142.257	0.0656262	0.121904	0.538344	0.590339	0.999988	537.195	0.114359	0.100467	1.13827	0.255008	0.716254
ccdc-55	WBGene00007627	387.878	0.157687	0.0799034	1.97348	0.0484412	0.646105	274.785	-0.0403451	0.094679	-0.426125	0.670017	0.999988	987.634	0.00963905	0.0719386	0.13399	0.893411	0.982188
tag-273	WBGene00013289	95.5115	0.241129	0.122187	1.97344	0.0484455	0.646105	77.1942	0.127304	0.129354	0.984149	0.325042	0.999988	281.096	-0.118916	0.121762	-0.976627	0.328754	0.767868
B0303.3	WBGene00015125	607.592	-0.142103	0.072017	-1.97319	0.0484736	0.646105	418.755	0.144993	0.096649	1.5002	0.133562	0.925388	1628.83	-0.0355182	0.100668	-0.352825	0.724219	0.939466
C29H12.2	WBGene00016235	750.05	-0.154109	0.0781131	-1.97289	0.048508	0.646105	483.763	0.00881677	0.0944113	0.0933867	0.925596	0.999988	1904.91	0.12752	0.0927519	1.37486	0.169176	0.625702
otpl-3	WBGene00017449	11.9588	0.225455	0.114297	1.97253	0.0485486	0.646105	8.46208	-0.0828568	0.103234	-0.802614	0.422198	NA	25.7825	-0.104507	0.164385	-0.635745	0.524943	0.867171
oac-7	WBGene00007835	6.54822	0.17296	0.087688	1.97245	0.0485579	0.646105	7.05561	0.0634751	0.0959761	0.661364	0.508379	NA	24.4528	-1.26656	0.163057	-7.76754	8.00236e-15	2.28849e-12
ZK1248.15	WBGene00022883	235.902	0.200381	0.101651	1.97127	0.0486928	0.647169	163.545	-0.102249	0.111992	-0.913001	0.361242	0.999988	606.073	0.0167952	0.0815004	0.206075	0.836733	0.968824
C49F5.6	WBGene00008210	277.211	0.174649	0.0886188	1.97079	0.0487484	0.647179	199.723	-0.0960617	0.107832	-0.890842	0.373014	0.999988	686.478	0.0357443	0.0845242	0.422888	0.672377	0.921353
fat-7	WBGene00001399	28.9345	-0.253169	0.128529	-1.96974	0.0488684	0.648043	12.1762	-0.136561	0.110944	-1.2309	0.218361	NA	72.497	0.478088	0.163274	2.92813	0.00341007	0.0823844
dao-5	WBGene00000931	1132.52	-0.1614	0.0820048	-1.96818	0.0490472	0.648829	675.816	-0.188526	0.105429	-1.78817	0.073748	0.818787	2525.16	0.217035	0.13036	1.66489	0.0959355	0.512031
pid-2	WBGene00021676	203.771	-0.193813	0.0984757	-1.96814	0.0490525	0.648829	121.721	-0.0775433	0.116591	-0.665087	0.505995	0.999988	467.789	0.131473	0.10099	1.30184	0.192972	0.652634
lbp-1	WBGene00002253	83.6366	0.25911	0.131676	1.96778	0.0490929	0.648829	72.1735	0.053362	0.132851	0.401669	0.687928	0.999988	201.382	-0.250648	0.1189	-2.10807	0.0350251	0.341455
jmjd-3.2	WBGene00009089	4.62385	0.171826	0.0874041	1.96588	0.0493122	0.650998	3.23828	-0.0609108	0.0687736	-0.885671	0.375795	NA	10.816	-0.115977	0.14929	-0.776857	0.437243	0.828472
asm-2	WBGene00000212	39.197	0.259263	0.13192	1.96531	0.0493786	0.651051	31.4991	0.0250427	0.131753	0.190074	0.849251	0.999988	97.2789	-0.590819	0.148725	-3.97256	7.11042e-05	0.00386232
clec-1	WBGene00017772	542.261	0.155358	0.079067	1.96489	0.0494266	0.651051	405.503	0.124502	0.0875588	1.42192	0.155048	0.943256	1530.6	-0.143623	0.0741726	-1.93633	0.0528271	0.411848
D2030.2	WBGene00008412	332.704	-0.171265	0.0872107	-1.96381	0.0495526	0.651392	201.136	-0.0855168	0.104526	-0.81814	0.413277	0.999988	767.441	0.178124	0.0752279	2.36779	0.0178948	0.242006
nab-1	WBGene00003516	44.4958	0.260113	0.132486	1.96332	0.0496085	0.651392	32.2938	-0.0707851	0.126779	-0.558334	0.576617	0.999988	107.083	-0.483434	0.13822	-3.49757	0.000469519	0.0188682
ZK1010.2	WBGene00014176	270.715	-0.175308	0.0892964	-1.96321	0.049622	0.651392	180.751	0.0742206	0.107235	0.692133	0.488854	0.999988	704.121	-0.00722064	0.110987	-0.0650586	0.948127	0.992181
fbxa-189	WBGene00009840	7.99653	0.194495	0.0990922	1.96276	0.0496735	0.651392	6.8225	0.0123925	0.0941409	0.131637	0.895271	NA	20.5226	-0.469827	0.164303	-2.85951	0.00424298	0.0978414
aly-2	WBGene00000121	1593.17	-0.114359	0.058301	-1.96152	0.0498183	0.652565	1062.37	0.116477	0.0758881	1.53486	0.124819	0.91149	4270.72	-0.0169343	0.0600012	-0.282232	0.777766	0.952619
Y73E7A.1	WBGene00022268	420.79	0.175693	0.0896196	1.96043	0.0499454	0.653503	306.605	0.0793835	0.0992856	0.799547	0.423973	0.999988	1129.05	-0.217333	0.0717816	-3.0277	0.00246422	0.066821
eif-3.G	WBGene00001230	604.259	-0.14592	0.0745252	-1.958	0.0502302	0.65568	383.991	0.0629091	0.0907081	0.693533	0.487975	0.999988	1553.35	-0.00874855	0.0855991	-0.102204	0.918595	0.987014
C35E7.11	WBGene00016463	4.61729	-0.174989	0.0894031	-1.95731	0.0503116	0.65568	1.75428	0.0279915	0.0549135	0.509737	0.610236	NA	11.5039	-0.15513	0.131935	-1.17581	0.23967	0.701051
B0001.8	WBGene00007093	282.507	0.178781	0.0913493	1.95712	0.0503334	0.65568	198.323	-0.0285729	0.105977	-0.269613	0.787458	0.999988	753.271	0.0870839	0.0836923	1.04052	0.298096	0.749477
C34D1.4	WBGene00007931	19.8658	0.247846	0.126641	1.95708	0.0503382	0.65568	11.1411	-0.258819	0.108438	-2.38678	0.0169965	NA	36.2147	0.115183	0.162966	0.70679	0.479697	0.848021
E02A10.3	WBGene00008453	7.11581	-0.199264	0.101853	-1.95639	0.0504195	0.65568	3.5113	0.0779465	0.0758852	1.02716	0.304344	NA	17.4495	0.0952599	0.159291	0.598024	0.549824	0.8732
T01E8.1	WBGene00011331	26.7716	-0.252465	0.129061	-1.95617	0.0504455	0.65568	12.2093	-0.00631662	0.108326	-0.0583111	0.953501	NA	51.2291	-0.0355803	0.160403	-0.221818	0.824456	0.965346
C01G10.15	WBGene00007240	1.94027	-0.124819	0.0638115	-1.95607	0.0504575	NA	0.359097	0.0116425	0.0297498	0.391348	0.69554	NA	2.76905	0.0433736	0.106211	0.408372	0.683	NA
D1069.1	WBGene00017036	3.04591	-0.142814	0.0730196	-1.95584	0.0504844	NA	1.27781	0.0445312	0.0470637	0.94619	0.344052	NA	2.69189	0.0102189	0.0897364	0.113877	0.909335	NA
F26A1.9	WBGene00017807	3.66759	0.138367	0.0707633	1.95536	0.0505411	0.655949	3.29941	-0.00172003	0.0723053	-0.0237884	0.981021	NA	4.60582	-0.123446	0.119857	-1.02994	0.303038	NA
K03B8.8	WBGene00010525	10.8509	-0.225804	0.115523	-1.95462	0.050628	0.655949	5.45954	0.0808089	0.0921004	0.8774	0.380269	NA	25.4424	0.0697841	0.164467	0.424304	0.671344	0.92103
tat-3	WBGene00012360	751.844	-0.149424	0.076448	-1.95458	0.0506331	0.655949	460.707	-0.0760741	0.0920823	-0.826154	0.408717	0.999988	99.8507	-0.0706582	0.164523	-0.429474	0.667578	0.91901
ctg-2	WBGene00011756	30.8354	0.250586	0.128278	1.95345	0.0507657	0.656945	22.6223	-0.0468739	0.120659	-0.388483	0.697659	0.999988	65.9766	-0.144399	0.163095	-0.885363	0.375961	0.793409
wdfy-3	WBGene00007752	270.336	0.204391	0.104717	1.95185	0.0509561	0.65838	144.151	-0.652195	0.127803	-5.10314	3.34e-07	0.000118005	489.371	0.611564	0.120905	5.05824	4.23148e-07	3.82607e-05
ech-3	WBGene00001152	31.4117	0.259603	0.133024	1.95155	0.0509917	0.65838	27.0902	-0.00411546	0.128914	-0.031924	0.974533	0.999988	85.5849	-0.307233	0.152745	-2.01142	0.0442815	0.381574
hsp-1	WBGene00002005	16780.1	-0.125565	0.0643556	-1.95111	0.0510441	0.65838	10385.1	-0.119587	0.0844281	-1.41644	0.156647	0.943256	38710.3	0.130419	0.128788	1.01266	0.311221	0.759721
msd-4	WBGene00016447	1.59407	0.0923493	0.0473523	1.95026	0.0511451	NA	1.03129	-0.0403913	0.0371141	-1.0883	0.276462	NA	2.0299	0.0761313	0.0726355	1.04813	0.29458	NA
egg-1	WBGene00015083	4101.43	-0.117406	0.0602837	-1.94756	0.0514673	0.663113	2567.09	-0.0705302	0.0689932	-1.02228	0.30665	0.999988	10163.9	0.0331665	0.103967	0.31901	0.749719	0.945839
F35G2.1	WBGene00009435	623.683	-0.163912	0.0842393	-1.94579	0.0516795	0.664187	381.562	-0.118139	0.101026	-1.1694	0.242243	0.99893	1395.42	0.14358	0.111302	1.29	0.19705	0.660521
clec-84	WBGene00021895	70.319	0.255529	0.131325	1.94578	0.0516808	0.664187	53.4767	-0.0187932	0.132629	-0.141697	0.887319	0.999988	177.022	-0.371356	0.131066	-2.83336	0.00460612	0.103739
catp-1	WBGene00013672	62.7776	0.250332	0.128811	1.9434	0.0519676	0.664187	49.2946	-0.1182	0.132862	-0.889643	0.373658	0.999988	159.051	0.15528	0.137331	1.1307	0.258183	0.72009
Y111B2A.2	WBGene00013728	205.631	-0.213423	0.109819	-1.9434	0.0519681	0.664187	126.391	-3.03e-05	0.117941	-0.000256895	0.999795	0.999988	487.305	0.134911	0.107001	1.26084	0.207367	0.671522
T07D10.8	WBGene00045509	14.8716	0.231814	0.119319	1.94281	0.0520386	0.664187	9.63852	-0.154807	0.103704	-1.49278	0.135494	NA	25.6564	0.157294	0.164286	0.957441	0.338345	0.771342
pgl-3	WBGene00003994	1471.85	-0.112353	0.0578313	-1.94278	0.0520427	0.664187	920.533	-0.123481	0.0724945	-1.70331	0.0885103	0.876624	3495.97	0.17196	0.0803359	2.14051	0.0323138	0.331689
ZC404.1	WBGene00022601	3.29848	-0.14559	0.0749624	-1.94217	0.0521165	0.664187	0.622068	-0.00333594	0.0370224	-0.090106	0.928203	NA	4.45721	-0.0571921	0.120528	-0.474515	0.635133	NA
flp-4	WBGene00001447	10.798	-0.216275	0.111384	-1.94171	0.0521719	0.664187	6.53721	0.0281585	0.092293	0.305099	0.760291	NA	2.8685	-0.0868625	0.0747598	-1.16189	0.245281	NA
K02E7.6	WBGene00019311	5.74344	-0.169996	0.0875555	-1.94158	0.0521878	0.664187	3.48493	0.121435	0.0728192	1.66763	0.0953892	NA	16.6716	-0.0657915	0.15074	-0.436456	0.662506	0.91722
F44B9.5	WBGene00018408	216.38	0.186701	0.0961653	1.94146	0.052203	0.664187	155.65	-0.0406154	0.114283	-0.355394	0.722295	0.999988	573.104	0.04239	0.0878235	0.482672	0.629328	0.906876
C14B1.2	WBGene00007573	497.899	-0.154871	0.079775	-1.94135	0.0522163	0.664187	330.855	0.164401	0.0982902	1.67261	0.0944041	0.884784	1331.53	-0.0517107	0.0744054	-0.694985	0.487065	0.851211
tag-196	WBGene00007055	180.059	0.205868	0.106052	1.9412	0.0522343	0.664187	129.364	0.0797316	0.122941	0.648533	0.51664	0.999988	503.725	-0.111047	0.10053	-1.10461	0.269327	0.727673
flp-20	WBGene00001463	6.57233	-0.185032	0.0953381	-1.9408	0.0522831	0.664187	2.97069	0.0639985	0.0736822	0.868574	0.38508	NA	12.3489	-0.0468447	0.148573	-0.315297	0.752536	0.946968
kin-19	WBGene00002202	1587.92	-0.125261	0.0645822	-1.93956	0.0524337	0.665383	979.959	-0.128739	0.0857203	-1.50185	0.133136	0.924592	3706.75	0.145023	0.0962272	1.50709	0.131788	0.569509
cpt-4	WBGene00019644	7.09068	0.173522	0.0895139	1.93849	0.0525638	0.666317	6.01999	-0.022572	0.0823484	-0.274104	0.784005	NA	22.069	-0.162749	0.162879	-0.999198	0.317699	0.764406
nlp-18	WBGene00003756	23.531	-0.245901	0.126973	-1.93663	0.0527901	0.668467	15.5127	0.0394676	0.108509	0.363726	0.716062	0.999988	43.0559	-0.0759428	0.163999	-0.463069	0.643315	0.909944
pno-1	WBGene00013144	511.645	-0.162955	0.0841871	-1.93563	0.0529128	0.669302	341.845	0.163265	0.098162	1.66322	0.0962685	0.884784	1303.84	-0.103379	0.0802195	-1.2887	0.197501	0.661017
C15F1.2	WBGene00015795	4.04196	0.149598	0.0773258	1.93464	0.0530344	0.670121	3.07715	-0.0585832	0.0716464	-0.817671	0.413545	NA	11.5852	-0.186485	0.151213	-1.23326	0.217479	0.683221
K06A9.2	WBGene00019436	8.73891	-0.209693	0.108524	-1.93223	0.0533306	0.672995	7.32855	-0.0073035	0.0697147	-0.104763	0.916564	NA	9.86909	0.183997	0.147869	1.24432	0.213382	0.678735
Y87G2A.2	WBGene00013594	33.5738	-0.256931	0.132996	-1.93187	0.0533761	0.672995	21.8326	0.229391	0.126464	1.81388	0.0696963	0.815014	119.028	0.0665881	0.123055	0.541124	0.588422	0.889632
F20D6.8	WBGene00017637	4.36	-0.161469	0.0836187	-1.93102	0.0534808	0.673595	1.12098	-0.00245636	0.0514049	-0.0477846	0.961888	NA	7.55312	-0.042824	0.120839	-0.354389	0.723047	0.938893
W09H1.4	WBGene00012374	6.34245	0.176818	0.0916678	1.9289	0.0537437	0.676184	7.46008	-0.000141755	0.0962593	-0.00147264	0.998825	NA	7.61285	0.0323662	0.115672	0.279811	0.779623	0.953265
mec-15	WBGene00003177	405.205	0.157166	0.0815701	1.92676	0.0540098	0.678557	288.713	0.0149312	0.0941622	0.158569	0.874009	0.999988	1071.48	-0.020557	0.0767958	-0.267684	0.788943	0.955352
C04G6.15	WBGene00269376	7.1043	0.195336	0.101397	1.92646	0.0540474	0.678557	8.16843	0.00966589	0.099476	0.097168	0.922593	NA	21.0891	-0.233224	0.161651	-1.44276	0.149088	0.599245
cas-2	WBGene00015975	386.456	-0.155832	0.0809632	-1.92473	0.0542629	0.680537	252.594	0.0546903	0.0989769	0.552556	0.580567	0.999988	980.183	0.00353164	0.077671	0.0454692	0.963733	0.995028
far-6	WBGene00001390	278.259	0.17828	0.0926625	1.92397	0.0543589	0.681018	196.661	-0.042269	0.109252	-0.386893	0.698835	0.999988	704.966	-0.0952108	0.0812788	-1.17141	0.241434	0.702036
Y38C1AA.1	WBGene00021394	238.597	0.18062	0.0939019	1.9235	0.0544176	0.681028	163.543	-0.0821011	0.114049	-0.719876	0.471601	0.999988	597.019	0.109928	0.10832	1.01484	0.31018	0.758619
C49C3.9	WBGene00008199	46.4991	0.255056	0.132674	1.92243	0.0545517	0.681983	48.2242	0.257295	0.132464	1.94238	0.0520908	0.76199	167.675	-0.40491	0.130468	-3.10353	0.00191229	0.0550713
K04F1.9	WBGene00019388	3.02496	0.139501	0.0726095	1.92125	0.0547002	NA	3.33109	0.0277342	0.0773075	0.358752	0.719781	NA	16.6336	-0.213065	0.161235	-1.32145	0.18635	0.644665
egg-5	WBGene00020035	1591.78	-0.11576	0.0602679	-1.92076	0.0547615	0.68388	975.9	-0.104106	0.0742815	-1.4015	0.161063	0.944483	3828.97	0.0791484	0.0892264	0.887051	0.375052	0.793238
tbb-6	WBGene00006539	42.6292	0.255447	0.133042	1.92004	0.0548525	0.683907	41.4974	0.20016	0.132816	1.50704	0.1318	0.921973	34.9337	-0.21575	0.0988116	-2.18345	0.0290029	0.313458
cnnm-2	WBGene00019869	30.8674	0.254409	0.132516	1.91983	0.0548796	0.683907	27.9208	0.168109	0.130474	1.28845	0.19759	0.968305	109.295	-0.114245	0.144637	-0.78987	0.429604	0.824747
lim-9	WBGene00006407	159.547	-0.21624	0.112692	-1.91886	0.0550016	0.684665	115.14	0.256651	0.128354	1.99956	0.0455475	0.732736	463.081	0.100352	0.0911607	1.10082	0.270975	0.729607
hpo-41	WBGene00008048	2.46892	0.135281	0.0705106	1.91859	0.0550365	NA	1.62655	-0.0590537	0.0553939	-1.06607	0.286392	NA	4.43842	0.05454	0.110015	0.495752	0.620069	NA
F32A5.9	WBGene00023021	4.26909	0.168506	0.087876	1.91755	0.0551685	0.684665	4.10641	0.0178221	0.0839172	0.212377	0.831813	NA	15.9178	-0.239894	0.156453	-1.53333	0.125195	0.562003
dxbp-1	WBGene00013128	267.471	0.175239	0.0913964	1.91735	0.0551929	0.684665	190.897	-0.0415348	0.107268	-0.387205	0.698604	0.999988	699.664	-0.00544009	0.0902786	-0.0602589	0.951949	0.993033
dur-1	WBGene00001113	31.0803	0.254148	0.132624	1.91631	0.0553262	0.684665	27.2091	-0.0526682	0.124342	-0.423575	0.671876	0.999988	67.3049	0.0501939	0.143495	0.349796	0.726492	0.93952
B0001.3	WBGene00007088	358.853	0.168631	0.0880025	1.9162	0.0553391	0.684665	252.658	-0.0154585	0.101554	-0.152219	0.879014	0.999988	962.427	-0.00527755	0.0674432	-0.0782519	0.937628	0.991195
skr-12	WBGene00004818	17.0027	-0.235065	0.122701	-1.91575	0.0553967	0.684665	11.6583	0.152686	0.111067	1.37472	0.169218	NA	63.7403	0.249862	0.159365	1.56786	0.116913	0.548139
ptp-4	WBGene00010558	7.84178	0.18755	0.0979211	1.91532	0.0554519	0.684665	5.8412	-0.0556101	0.0844219	-0.658716	0.510078	NA	16.2535	-0.138935	0.158436	-0.876911	0.380535	0.797652
F46B6.12	WBGene00009776	187.864	0.202271	0.105611	1.91525	0.0554606	0.684665	138.809	0.0427769	0.115499	0.370366	0.71111	0.999988	493.817	-0.0779826	0.0990052	-0.787661	0.430895	0.825988
hlh-17	WBGene00001961	0.973358	0.0827855	0.0432258	1.91519	0.0554684	NA	0.924845	-0.0212106	0.0433418	-0.489379	0.624573	NA	2.79231	-0.228397	0.101398	-2.25248	0.024292	NA
F18A11.5	WBGene00008932	8.33731	-0.195162	0.101933	-1.9146	0.0555434	0.684665	4.56514	0.093732	0.0758341	1.23601	0.216453	NA	29.0636	-0.0865188	0.161425	-0.53597	0.591979	0.891558
E02A10.4	WBGene00008454	3.53021	-0.155656	0.0813079	-1.91441	0.0555683	0.684665	1.84362	0.0782213	0.0611508	1.27915	0.200843	NA	10.5408	-0.0312638	0.144239	-0.21675	0.828404	0.966429
K07E3.1	WBGene00019490	100.878	0.226645	0.118428	1.91378	0.0556487	0.684665	75.3316	-0.0910075	0.131217	-0.693563	0.487956	0.999988	277.28	0.046417	0.126875	0.365849	0.714478	0.936652
fbxa-72	WBGene00017962	28.7659	-0.251771	0.131573	-1.91354	0.0556794	0.684665	23.2573	0.402736	0.128776	3.12741	0.00176356	0.149514	116.088	0.135501	0.143814	0.942199	0.346091	0.775912
acd-2	WBGene00016066	12.4078	0.224123	0.117133	1.91341	0.0556955	0.684665	10.8691	0.0532164	0.110074	0.483459	0.62877	NA	47.8043	-0.30007	0.153428	-1.95577	0.0504919	0.404032
cyn-5	WBGene00000881	1366.43	0.139255	0.0728287	1.91209	0.0558648	0.685982	982.053	0.0118712	0.0809771	0.1466	0.883448	0.999988	3462.48	-0.189402	0.0742402	-2.55121	0.0107351	0.17815
T08B2.11	WBGene00020349	43.9452	0.253854	0.132792	1.91167	0.055919	0.685982	30.9719	-0.0224513	0.128964	-0.17409	0.861795	0.999988	123.011	-0.219771	0.142682	-1.54028	0.123491	0.559533
F31E3.6	WBGene00017952	94.4071	0.232947	0.121931	1.91048	0.0560713	0.687135	71.958	-0.0344723	0.128157	-0.268986	0.78794	0.999988	247.046	-0.0847928	0.117266	-0.723082	0.46963	0.84508
H06A10.1	WBGene00010368	3.51247	0.128527	0.0673278	1.90898	0.0562651	0.688795	2.74148	-0.0355829	0.059528	-0.597751	0.550006	NA	5.57026	-0.00724278	0.121887	-0.0594221	0.952616	0.993144
grl-16	WBGene00001725	19.0655	-0.232156	0.121689	-1.90777	0.0564204	0.689979	9.88493	-0.0294284	0.0975709	-0.30161	0.762949	NA	37.4963	0.228754	0.164529	1.39036	0.16442	0.617176
mltn-9	WBGene00008964	20.6025	-0.235886	0.123724	-1.90654	0.0565799	0.691213	14.4194	0.28026	0.115769	2.42086	0.0154838	0.516816	89.2328	0.169271	0.146928	1.15207	0.249292	0.711211
aakg-5	WBGene00011276	295.14	-0.168007	0.0881874	-1.90511	0.056766	0.692768	194.902	0.0903492	0.109112	0.828038	0.407649	0.999988	781.536	-0.0337019	0.113245	-0.297602	0.766007	0.949267
uba-5	WBGene00020184	414.991	-0.161226	0.0847128	-1.90321	0.0570137	0.695072	256.808	0.00713595	0.0993075	0.0718571	0.942716	0.999988	578.374	0.0986172	0.164537	0.599363	0.548931	0.872293
C36C5.5	WBGene00016474	26.3814	-0.249886	0.131345	-1.90252	0.0571038	0.695451	23.2421	0.251629	0.124652	2.01865	0.0435234	0.719637	87.9097	0.149042	0.149621	0.99613	0.319187	0.765265
ugt-64	WBGene00015577	112.431	-0.245547	0.129129	-1.90156	0.0572283	0.696248	59.8768	0.130144	0.132476	0.982393	0.325906	0.999988	251.708	0.339329	0.127007	2.67173	0.00754615	0.143095
B0545.4	WBGene00015247	9.39043	-0.198836	0.104606	-1.90081	0.0573269	0.69654	8.432	0.111478	0.0890863	1.25135	0.210808	NA	11.529	0.0467887	0.156561	0.298852	0.765053	0.949267
col-139	WBGene00000712	20.2113	0.232403	0.122302	1.90024	0.0574022	0.69654	17.3733	-0.019724	0.115148	-0.171292	0.863994	0.999988	58.9146	-0.198347	0.163636	-1.21212	0.225465	0.689345
try-8	WBGene00017791	2.6828	0.112839	0.059385	1.90013	0.0574156	NA	1.66327	-0.0594297	0.0467633	-1.27086	0.203778	NA	4.29406	0.201319	0.101879	1.97607	0.0481464	NA
ndx-4	WBGene00003581	111.583	0.216218	0.113819	1.89966	0.057478	0.69654	77.5809	-0.139956	0.128197	-1.09172	0.274955	0.999988	237.824	-0.0211774	0.110592	-0.191491	0.848141	0.970436
Y73F8A.5	WBGene00013518	3.30308	-0.146642	0.0771969	-1.89958	0.0574886	0.69654	0.985112	0.0156276	0.0425393	0.367369	0.713344	NA	7.22766	-0.165896	0.131737	-1.2593	0.207921	0.671965
Y47G6A.25	WBGene00021649	208.139	-0.186567	0.0982705	-1.89851	0.0576293	0.696944	132.835	0.123434	0.115211	1.07137	0.284004	0.999988	561.373	-0.0462887	0.0944474	-0.4901	0.624063	0.904965
T01D1.4	WBGene00020149	80.4843	0.247054	0.130136	1.89842	0.0576402	0.696944	59.4329	0.0317578	0.132781	0.239175	0.81097	0.999988	203.196	-0.295664	0.121919	-2.42508	0.0153051	0.218734
nape-2	WBGene00021370	41.4972	0.252481	0.133029	1.89794	0.0577045	0.697007	32.6675	0.0330226	0.132414	0.249389	0.80306	0.999988	48.0387	-0.0513999	0.160386	-0.320476	0.748607	0.945412
F09C6.10	WBGene00008620	1.21617	0.0901486	0.0475083	1.89754	0.0577573	NA	0.877495	-0.0351753	0.0403729	-0.871262	0.383611	NA	2.62686	0.0903462	0.066428	1.36006	0.17381	NA
slr-2	WBGene00013350	85.3748	-0.243383	0.12839	-1.89566	0.0580051	0.699794	53.833	0.312197	0.130948	2.38414	0.0171191	0.529289	201.423	-0.109206	0.115242	-0.947623	0.343321	0.774587
tyra-2	WBGene00017157	4.85617	-0.165256	0.0871932	-1.89529	0.058054	0.699794	1.98232	0.0300412	0.0564729	0.531958	0.594755	NA	10.4696	-0.100935	0.145783	-0.692364	0.488709	0.851949
pals-40	WBGene00022344	1.16839	0.0902409	0.0476696	1.89305	0.0583514	NA	0.739259	-0.0373625	0.0370159	-1.00936	0.312801	NA	0.336156	-0.00253906	0.032409	-0.0783442	0.937554	NA
C25E10.12	WBGene00016101	34.4902	-0.251782	0.133046	-1.89244	0.0584327	0.70294	19.8739	0.0920503	0.122725	0.750053	0.453223	0.999988	88.7983	0.118311	0.154948	0.763549	0.445136	0.833014
Y57A10A.31	WBGene00013270	967.203	-0.155601	0.082223	-1.89243	0.0584343	0.70294	589.081	-0.115873	0.0986214	-1.17493	0.240023	0.995556	2337.78	0.201191	0.125084	1.60844	0.107738	0.531902
Y18H1A.2	WBGene00021208	178.189	0.19034	0.100677	1.8906	0.0586782	0.704582	120.642	-0.0738819	0.118	-0.626119	0.531237	0.999988	438.228	-0.127564	0.0925042	-1.379	0.167893	0.623177
clec-8	WBGene00012582	16.1781	0.234911	0.124258	1.89051	0.0586902	0.704582	10.6272	-0.135241	0.110849	-1.22005	0.222446	NA	39.0478	-0.0488632	0.164025	-0.297901	0.765779	0.949267
T28B4.1	WBGene00020884	21.0419	-0.238438	0.126209	-1.88923	0.0588614	0.705917	11.7186	0.076882	0.107832	0.712977	0.47586	NA	54.7683	0.0722917	0.161777	0.446859	0.654977	0.914643
tgt-2	WBGene00006567	261.353	0.171105	0.0906092	1.88838	0.058975	0.70648	181.215	-0.0153718	0.110332	-0.139323	0.889195	0.999988	668.434	-0.0308111	0.0852906	-0.361249	0.717914	0.937124
lam-3	WBGene00002248	50.6783	0.251011	0.132957	1.88791	0.0590383	0.70648	38.2157	-0.026749	0.131121	-0.204002	0.838352	0.999988	144.123	-0.0176114	0.151725	-0.116074	0.907594	0.985387
tag-151	WBGene00006497	634.744	-0.138664	0.0734627	-1.88754	0.0590881	0.70648	395.493	-0.0198628	0.0885924	-0.224204	0.822598	0.999988	1601.38	0.0745935	0.0929477	0.802532	0.422245	0.820782
dohh-1	WBGene00007555	188.117	-0.204631	0.108469	-1.88655	0.0592214	0.706501	115.245	0.123199	0.12431	0.991068	0.321652	0.999988	489.427	-0.0601996	0.0937015	-0.642461	0.520574	0.8646
gpdh-2	WBGene00010778	624.535	-0.144179	0.0764349	-1.8863	0.0592542	0.706501	421.971	0.13966	0.0911381	1.5324	0.125425	0.912746	1761.02	0.0830129	0.0793647	1.04597	0.295576	0.746072
Y42G9A.3	WBGene00021533	54.473	0.241696	0.12815	1.88604	0.0592896	0.706501	36.5729	-0.314467	0.130036	-2.41831	0.0155929	0.51842	85.0173	0.0981615	0.150088	0.654025	0.513095	0.860903
ari-1.2	WBGene00016157	499.487	0.140696	0.0746103	1.88574	0.0593296	0.706501	340.516	-0.00717749	0.098123	-0.0731479	0.941688	0.999988	1310.14	-0.0500914	0.070752	-0.707986	0.478954	0.847866
clec-27	WBGene00013607	1.52638	0.103735	0.0550444	1.88457	0.0594874	NA	1.29551	-0.0272296	0.0503697	-0.540595	0.588786	NA	1.3673	-0.130634	0.0781418	-1.67176	0.0945719	NA
B0564.2	WBGene00007202	72.632	0.23588	0.125223	1.88369	0.0596071	0.70909	54.2877	0.0694146	0.132185	0.525134	0.59949	0.999988	209.836	-0.221468	0.117149	-1.89049	0.0586928	0.427068
jkk-1	WBGene00002177	1.95479	-0.106041	0.0563156	-1.88298	0.0597029	NA	1.07087	0.0693431	0.0456197	1.52002	0.128505	NA	2.8192	0.107378	0.0973459	1.10306	0.270003	NA
athp-3	WBGene00013799	36.434	0.248755	0.132111	1.88292	0.0597115	0.709616	29.296	-0.0900529	0.12734	-0.707186	0.479451	0.999988	87.5801	0.248909	0.150066	1.65866	0.0971836	0.514368
F14H3.3	WBGene00008822	96.6009	0.247467	0.131492	1.882	0.0598359	0.710131	68.6603	-0.171142	0.132728	-1.28942	0.197253	0.967215	210.956	0.159275	0.124085	1.2836	0.199282	0.663213
F41E7.6	WBGene00009622	4.30219	-0.157096	0.0834855	-1.88171	0.0598753	0.710131	1.16246	-1.6e-05	0.0475904	-0.000335738	0.999732	NA	8.5327	0.15452	0.14023	1.1019	0.270503	0.729607
H43E16.1	WBGene00019273	16.1997	0.21778	0.115922	1.87867	0.0602893	0.71241	15.6904	0.0219881	0.11151	0.197185	0.843683	0.999988	52.9775	-0.309577	0.162173	-1.90893	0.0562712	0.420393
T23B12.8	WBGene00020722	8.04103	-0.187501	0.0998316	-1.87818	0.060357	0.71241	4.64467	0.121445	0.0830028	1.46315	0.143427	NA	18.9585	-0.0847379	0.162155	-0.522572	0.601272	0.89644
grd-1	WBGene00001690	6.04228	-0.173736	0.0925189	-1.87785	0.0604022	0.71241	2.79629	0.0656313	0.0710443	0.923809	0.355586	NA	#N/A	#N/A	#N/A	#N/A	#N/A	#N/A
zyg-8	WBGene00006993	369.207	-0.159568	0.0849832	-1.87765	0.0604297	0.71241	214.667	-0.180362	0.10622	-1.69801	0.0895064	0.881341	853.208	0.154923	0.10194	1.51976	0.128572	0.565637
C48B6.3	WBGene00016741	530.639	-0.147843	0.0787431	-1.87754	0.0604446	0.71241	337.108	0.0461052	0.0926453	0.497652	0.618729	0.999988	1382.44	0.00605633	0.0623157	0.0971878	0.922577	0.988256
R09A1.2	WBGene00019972	7.59371	0.157753	0.0840288	1.87737	0.0604681	0.71241	6.31742	-0.144632	0.0776942	-1.86155	0.0626663	NA	2.28134	-0.000874538	0.091942	-0.00951185	0.992411	NA
efn-2	WBGene00001163	12.8346	-0.221083	0.117804	-1.87669	0.06056	0.71241	6.12857	0.0519463	0.095524	0.543803	0.586577	NA	32.6625	0.13655	0.164537	0.829907	0.406592	0.812324
cnc-2	WBGene00000556	20.7971	0.240332	0.128066	1.87662	0.0605701	0.71241	12.7493	-0.194153	0.116658	-1.66428	0.0960555	NA	35.9024	-0.00495676	0.162041	-0.0305895	0.975597	0.997163
C14A11.2	WBGene00015748	2.57816	-0.123587	0.0658802	-1.87593	0.0606649	NA	0.616929	0.0148067	0.0350108	0.422917	0.672356	NA	3.71619	-0.0335541	0.111296	-0.301484	0.763045	NA
cnp-3	WBGene00020725	65.2374	-0.241214	0.128585	-1.8759	0.0606684	0.71241	39.7996	-0.0128946	0.132403	-0.0973886	0.922418	0.999988	167.446	0.389902	0.118611	3.28722	0.00101182	0.033628
rps-7	WBGene00004476	4962.58	-0.128362	0.0684275	-1.87588	0.0606718	0.71241	3218.37	0.0114874	0.0694823	0.165328	0.868686	0.999988	12413.2	-0.0477163	0.11437	-0.417211	0.676524	0.922379
rme-2	WBGene00004374	6493.5	-0.1296	0.0691093	-1.87528	0.0607535	0.71266	3959.28	-0.157893	0.0878601	-1.79709	0.0723208	0.818787	15253.3	0.204592	0.122709	1.6673	0.095455	0.511485
C49A9.3	WBGene00016757	4.74711	-0.166529	0.0888737	-1.87377	0.0609617	0.714392	3.16034	0.124731	0.0719634	1.73325	0.0830514	NA	19.8834	0.0451762	0.151671	0.297857	0.765812	0.949267
tbx-2	WBGene00006543	15.2409	0.227181	0.121272	1.87331	0.0610251	0.714424	13.2147	-0.0522115	0.116414	-0.448499	0.653793	0.999988	42.8297	0.0549961	0.163331	0.336716	0.736331	0.9415
ctl-2	WBGene00000831	165.224	0.218892	0.116917	1.8722	0.0611783	0.715507	143.92	0.19275	0.124604	1.54691	0.121886	0.907357	474.402	-0.329286	0.119309	-2.75994	0.00578121	0.121408
nmad-1	WBGene00017304	124.003	-0.234595	0.125663	-1.86685	0.0619222	0.722105	78.3262	0.122894	0.128421	0.956958	0.338588	0.999988	285.084	-0.118333	0.121997	-0.969967	0.332063	0.768997
hil-1	WBGene00001852	28.6545	-0.235405	0.126127	-1.86641	0.0619841	0.722105	14.7797	-0.0678682	0.117365	-0.578265	0.563086	0.999988	36.534	-0.0309979	0.161411	-0.192043	0.847708	0.970397
pvf-1	WBGene00004249	46.243	0.24763	0.132679	1.86639	0.0619873	0.722105	30.4789	-0.128006	0.130454	-0.981235	0.326477	0.999988	98.5219	-0.01328	0.128276	-0.103527	0.917545	0.987014
R12E2.7	WBGene00020033	4.54585	-0.144851	0.077633	-1.86584	0.0620631	0.722105	1.20528	0.00705007	0.0509724	0.138312	0.889994	NA	5.3358	-0.0199667	0.118803	-0.168065	0.866532	0.975293
elt-1	WBGene00001249	36.0298	0.248008	0.132935	1.86564	0.062092	0.722105	24.5679	-0.0998133	0.128199	-0.778583	0.436225	0.999988	99.886	-0.0517319	0.151724	-0.340961	0.733133	0.94101
dct-11	WBGene00021060	55.8537	-0.24687	0.132334	-1.86551	0.06211	0.722105	40.6277	0.318555	0.132826	2.39828	0.016472	0.529289	170.404	-0.108698	0.130308	-0.834165	0.404188	0.809627
syx-16	WBGene00022534	225.477	-0.188555	0.101181	-1.86354	0.0623859	0.724502	155.544	0.212705	0.117653	1.8079	0.070622	0.816924	594.092	0.00144204	0.104531	0.0137953	0.988993	0.99885
D1086.8	WBGene00008395	13.9068	-0.219573	0.117863	-1.86296	0.0624681	0.724502	7.30825	0.0396378	0.0956191	0.414539	0.67848	NA	38.7484	0.0115309	0.159476	0.072305	0.942359	0.991735
ttyh-1	WBGene00009632	156.354	0.212377	0.114014	1.86273	0.0625005	0.724502	102.521	-0.0892262	0.128767	-0.692926	0.488356	0.999988	343.662	-0.0773888	0.103005	-0.75131	0.452466	0.837342
K09H9.8	WBGene00045387	5.92228	-0.182367	0.0979787	-1.86129	0.0627026	0.72613	2.12518	0.00686361	0.0656341	0.104574	0.916714	NA	14.1471	-0.048094	0.155356	-0.309572	0.756886	0.948578
flp-32	WBGene00010982	4.90819	-0.154188	0.0828764	-1.86046	0.0628207	0.726698	1.80513	0.0351926	0.0608727	0.578134	0.563173	NA	13.4505	-0.0400004	0.154198	-0.25941	0.795319	0.957106
atic-1	WBGene00016957	140.909	0.221592	0.119131	1.86008	0.0628749	0.726698	106.509	0.0752779	0.128596	0.585381	0.558292	0.999988	386.447	-0.122264	0.0950001	-1.28698	0.1981	0.661723
K08B4.2	WBGene00019514	1.35166	0.0946679	0.050926	1.85893	0.0630368	NA	0.868102	-0.0414907	0.0406659	-1.02028	0.307594	NA	2.01621	-0.110676	0.0924124	-1.19763	0.231061	NA
F39G3.3	WBGene00018208	172.874	-0.205381	0.110526	-1.85821	0.0631391	0.729037	111.667	0.0416078	0.123369	0.337264	0.735918	0.999988	419.561	0.138783	0.100617	1.37933	0.167794	0.622998
F41G4.7	WBGene00018310	2.70946	0.116308	0.0626197	1.85738	0.0632574	NA	2.85328	0.0356065	0.0663544	0.53661	0.591537	NA	5.0788	-0.136276	0.118807	-1.14703	0.251369	0.713238
eef-2	WBGene00001167	18376.6	-0.114443	0.061631	-1.85691	0.0633241	0.729781	11529.4	-0.095026	0.079682	-1.19256	0.23304	0.991988	43723.1	0.0837128	0.123771	0.676354	0.498816	0.854917
ntl-2	WBGene00003825	591.919	-0.131697	0.0709235	-1.85689	0.0633274	0.729781	392.497	-0.00836203	0.0926811	-0.0902237	0.928109	0.999988	917.849	-0.0552362	0.119333	-0.462874	0.643455	0.909944
hil-4	WBGene00001855	1847.64	-0.131728	0.070967	-1.85619	0.0634269	0.730215	1188.72	-0.0646622	0.0882261	-0.732914	0.463611	0.999988	4419.87	0.123733	0.123948	0.998262	0.318152	0.76462
hpo-30	WBGene00011014	2.06793	-0.121635	0.0655643	-1.85519	0.0635684	NA	0.774237	0.0329192	0.0396955	0.829292	0.406939	NA	6.53623	0.103283	0.116398	0.887327	0.374903	0.793238
nlp-1	WBGene00003739	9.95228	-0.19101	0.102973	-1.85495	0.0636029	0.730812	4.65074	0.0644264	0.0820123	0.78557	0.43212	NA	24.8822	-0.0112504	0.160463	-0.0701125	0.944104	0.991735
D1022.5	WBGene00017024	1.39061	0.0949891	0.0512178	1.85461	0.0636518	NA	2.64752	0.0788625	0.0682581	1.15536	0.247944	NA	9.70494	-0.708968	0.14001	-5.0637	4.11201e-07	3.77354e-05
Y69H2.3	WBGene00013481	668.172	0.16652	0.0898036	1.85426	0.0637015	0.730812	456.537	-0.145159	0.0920963	-1.57617	0.114987	0.902354	1696.86	-0.0508787	0.115663	-0.439885	0.66002	0.915747
F52C6.12	WBGene00018669	5.71262	0.169711	0.0915865	1.85301	0.0638802	0.730812	4.96447	0.0101175	0.0873979	0.115763	0.90784	NA	#N/A	#N/A	#N/A	#N/A	#N/A	#N/A
eor-1	WBGene00001324	363.105	0.156647	0.0845736	1.85219	0.0639979	0.730812	235.977	-0.184564	0.107211	-1.72151	0.0851582	0.863602	891.615	-0.0703849	0.0969089	-0.726299	0.467655	0.845062
acl-11	WBGene00017888	82.9412	0.223884	0.120883	1.85207	0.0640161	0.730812	61.4587	-0.0512706	0.130921	-0.391615	0.695343	0.999988	213.241	0.0282432	0.132064	0.213861	0.830656	0.966466
pud-3	WBGene00017501	1540.36	-0.229315	0.123838	-1.85174	0.0640634	0.730812	896.681	-0.0449469	0.126767	-0.354564	0.722917	0.999988	3346.78	0.0777136	0.123013	0.631752	0.527549	0.869058
aho-3	WBGene00045192	674.375	-0.130434	0.0704446	-1.85158	0.0640863	0.730812	419.377	-0.00379444	0.101209	-0.037491	0.970093	0.999988	1750.81	0.110826	0.0876489	1.26443	0.206076	0.670305
swsn-2.2	WBGene00015971	407.069	-0.161142	0.0870407	-1.85135	0.0641197	0.730812	258.017	0.0319368	0.100727	0.317065	0.751195	0.999988	1038.8	0.0793369	0.0752231	1.05469	0.291568	0.742783
inft-2	WBGene00008848	359.141	-0.170089	0.0918808	-1.85119	0.0641415	0.730812	208.001	-0.204998	0.109822	-1.86664	0.0619516	0.775716	860.326	0.314816	0.119476	2.63498	0.00841429	0.153974
Y97E10C.1	WBGene00022410	30.5624	-0.243158	0.131352	-1.85119	0.0641428	0.730812	15.3888	0.025067	0.117793	0.212806	0.831478	0.999988	72.4718	-0.0670008	0.149209	-0.449039	0.653403	0.913893
clec-238	WBGene00013622	7.36918	0.177542	0.0959372	1.8506	0.0642268	0.730812	5.34307	-0.0658615	0.0846035	-0.778473	0.43629	NA	16.3895	0.024456	0.149258	0.163851	0.869849	0.976406
F32B5.6	WBGene00017979	151.618	-0.200618	0.10843	-1.85022	0.0642821	0.730812	81.9956	-0.13869	0.127955	-1.0839	0.278409	0.999988	390.451	0.362882	0.107408	3.37852	0.000728767	0.0259007
wago-11	WBGene00021711	22.8566	0.236837	0.128006	1.8502	0.0642847	0.730812	18.0206	-0.183128	0.111248	-1.64612	0.0997391	0.88753	#N/A	#N/A	#N/A	#N/A	#N/A	#N/A
C34H4.5	WBGene00016427	61.4251	0.239875	0.129744	1.84884	0.0644809	0.731718	45.5444	-0.139907	0.132867	-1.05298	0.292348	0.999988	132.611	-0.0686079	0.160791	-0.42669	0.669605	0.920015
hcp-1	WBGene00001829	1881.3	-0.130415	0.0705455	-1.84866	0.064507	0.731718	1141.58	-0.18014	0.0782513	-2.30207	0.0213314	0.587166	4464.02	0.234348	0.0984779	2.3797	0.0173266	0.236739
ugt-66	WBGene00016013	4.40759	-0.146858	0.0794532	-1.84836	0.0645505	0.731718	3.26263	0.148087	0.0717519	2.06387	0.0390302	NA	27.6025	0.00450205	0.160804	0.0279972	0.977664	0.997644
sulp-3	WBGene00018283	2.5579	0.106055	0.0574058	1.84746	0.0646799	NA	1.75156	-0.0430954	0.0464439	-0.927903	0.353458	NA	1.08508	-0.00473639	0.0599601	-0.0789925	0.937039	NA
ugt-16	WBGene00013901	22.2572	0.228055	0.12345	1.84734	0.0646973	0.732676	16.1893	-0.0566124	0.117331	-0.482501	0.62945	0.999988	41.9142	-0.519839	0.161135	-3.22611	0.00125486	0.0398735
mlck-1	WBGene00013869	46.9899	0.242237	0.131188	1.84648	0.0648219	0.732821	30.8259	-0.100815	0.130906	-0.77013	0.441223	0.999988	126.81	-0.130219	0.142703	-0.912518	0.361496	0.785114
ugt-43	WBGene00008485	21.2753	0.236603	0.128147	1.84634	0.0648425	0.732821	20.6941	0.0327482	0.118429	0.276522	0.782147	0.999988	55.8722	-0.197747	0.164394	-1.20288	0.229023	0.692601
alh-13	WBGene00011938	89.403	-0.235628	0.127645	-1.84597	0.0648965	0.732821	45.9071	-0.123762	0.132489	-0.934134	0.350235	0.999988	203.509	0.500199	0.135277	3.69758	0.000217662	0.00991327
madf-4	WBGene00011575	6.4779	0.17012	0.0921915	1.84528	0.0649962	0.733244	4.92875	-0.0470826	0.0815591	-0.577282	0.563749	NA	13.9542	-0.13539	0.149129	-0.90787	0.363947	0.787086
cdk-11.1	WBGene00015203	636.919	-0.154375	0.0837241	-1.84385	0.065205	0.734897	421.648	0.0836274	0.0930555	0.898683	0.368821	0.999988	1721.39	0.113448	0.0637397	1.77987	0.0750975	0.467109
pgp-14	WBGene00004008	19.4489	0.235434	0.127733	1.84318	0.0653028	0.735227	17.3453	0.0445143	0.122329	0.363892	0.715939	0.999988	50.9532	-0.513683	0.154842	-3.31746	0.000908395	0.0310293
lect-2	WBGene00019407	15.15	0.217778	0.118178	1.84279	0.065359	0.735227	12.6873	-0.093025	0.111808	-0.832007	0.405405	NA	41.4753	-0.0221436	0.160274	-0.138161	0.890113	0.982188
slrp-1	WBGene00008224	428.627	-0.147245	0.0799372	-1.84201	0.0654742	0.73582	284.478	0.110169	0.0953201	1.15578	0.247773	0.999988	1093.8	-0.0698744	0.0675052	-1.0351	0.300624	0.751964
svh-2	WBGene00020504	123.18	0.205959	0.111935	1.83999	0.0657701	0.737677	86.9754	0.000273343	0.127236	0.00214832	0.998286	0.999988	341.271	-0.0850155	0.112157	-0.758002	0.44845	0.83529
eif-3.B	WBGene00001225	1491.95	-0.118508	0.0644184	-1.83965	0.065819	0.737677	922.169	-0.140541	0.0792064	-1.77436	0.0760029	0.82398	#N/A	#N/A	#N/A	#N/A	#N/A	#N/A
K09F6.13	WBGene00235164	6.15369	-0.171745	0.0933649	-1.8395	0.0658413	0.737677	2.41007	0.0246638	0.0615323	0.400826	0.688548	NA	17.0678	0.0770434	0.162441	0.474284	0.635297	0.90705
col-122	WBGene00000696	6665.03	-0.207706	0.112935	-1.83917	0.0658897	0.737677	4673.75	0.237844	0.126887	1.87446	0.0608675	0.775716	20260.8	0.225883	0.127746	1.76822	0.0770249	0.469884
slc-25A42	WBGene00009666	108.675	-0.218363	0.118781	-1.83837	0.0660083	0.73792	65.0113	0.0285123	0.129836	0.219602	0.826181	0.999988	41.3036	-0.528255	0.161852	-3.26382	0.00109921	0.0360452
C27D6.12	WBGene00044389	9.38682	-0.180994	0.098485	-1.83779	0.066094	0.73792	7.20929	0.114715	0.0793496	1.4457	0.148263	NA	27.7599	-0.0615584	0.161952	-0.380102	0.703869	0.932508
Y67D8A.10	WBGene00235356	42.6207	-0.244441	0.133045	-1.83728	0.0661686	0.73792	21.695	0.0068923	0.124234	0.0554784	0.955757	0.999988	0	NA	NA	NA	NA	NA
Y57G11C.33	WBGene00013323	232.033	0.173455	0.0944119	1.83722	0.0661779	0.73792	174.113	-0.0170092	0.116732	-0.145712	0.884149	0.999988	560.489	-0.0500016	0.100554	-0.497259	0.619007	0.904029
ilkp-1	WBGene00009354	11.1719	0.21264	0.11576	1.8369	0.0662244	0.73792	7.91667	-0.0623995	0.0990585	-0.629925	0.528743	NA	29.7851	0.185846	0.163559	1.13627	0.255845	0.716822
scd-1	WBGene00004739	111.075	0.212939	0.115976	1.83607	0.0663476	0.737924	84.0844	-0.110832	0.132666	-0.835421	0.403481	0.999988	107.004	-0.172789	0.128349	-1.34624	0.178225	0.634888
flp-34	WBGene00019975	5.5134	-0.146122	0.0795849	-1.83605	0.06635	0.737924	1.89218	0.0236459	0.0530815	0.445464	0.655985	NA	11.1021	0.0010518	0.145745	0.00721671	0.994242	0.999036
C16B8.2	WBGene00015822	2.42788	0.127809	0.0696304	1.83553	0.0664267	NA	3.98718	-0.0437073	0.0637245	-0.68588	0.492789	NA	5.99282	-0.042485	0.131243	-0.323711	0.746156	0.944626
R11.3	WBGene00011228	7.13856	0.184006	0.100348	1.83367	0.0667024	0.738531	6.42247	0.0215338	0.0917193	0.23478	0.81438	NA	22.0551	0.0130121	0.163469	0.0795994	0.936556	0.991195
aly-3	WBGene00000122	993.034	0.130351	0.0710974	1.83341	0.0667414	0.738531	715.332	0.0242526	0.0853273	0.28423	0.776234	0.999988	2584.2	-0.0189209	0.0621713	-0.304335	0.760872	0.949267
oac-20	WBGene00009488	28.2821	0.238679	0.130189	1.83333	0.0667534	0.738531	28.6361	0.306098	0.129492	2.36383	0.018087	0.543765	138.985	-0.27698	0.153579	-1.8035	0.0713094	0.456002
F07B7.2	WBGene00017186	13.4012	-0.215765	0.117695	-1.83325	0.0667651	0.738531	5.79905	-0.0158835	0.083381	-0.190493	0.848922	NA	33.2612	0.601278	0.161229	3.72934	0.000191978	0.00890851
W09B7.2	WBGene00021107	13.4012	-0.215765	0.117695	-1.83325	0.0667651	0.738531	5.79905	-0.0158835	0.083381	-0.190493	0.848922	NA	33.2612	0.601278	0.161229	3.72934	0.000191978	0.00890851
R03E9.2	WBGene00019843	10.8199	0.215027	0.117299	1.83315	0.0667804	0.738531	8.24297	-0.175679	0.0921378	-1.9067	0.0565593	NA	16.9643	0.0785106	0.163249	0.480925	0.63057	0.906876
C16H3.3	WBGene00015868	66.3026	-0.231752	0.126507	-1.83193	0.0669615	0.739063	39.269	-0.118678	0.132636	-0.894763	0.370914	0.999988	135.175	0.182725	0.133699	1.3667	0.17172	0.628754
myrf-1	WBGene00004134	90.4428	-0.230507	0.125854	-1.83154	0.0670192	0.739063	50.4566	-0.073924	0.132316	-0.558695	0.57637	0.999988	208.685	0.248509	0.128885	1.92815	0.053836	0.414541
C08G9.1	WBGene00015619	19.3888	-0.23063	0.125939	-1.83128	0.0670594	0.739063	10.8179	0.106283	0.110668	0.96038	0.336864	NA	46.4155	-0.0963806	0.156221	-0.61695	0.537268	0.869503
sulp-7	WBGene00012259	21.0843	-0.229921	0.125607	-1.83047	0.0671791	0.739063	11.734	0.151979	0.11216	1.35501	0.175414	NA	60.381	-0.01726	0.159296	-0.108352	0.913717	0.986767
ttr-1	WBGene00010541	32.2447	0.242628	0.132556	1.83038	0.0671939	0.739063	24.0539	-0.0931565	0.128448	-0.725247	0.4683	0.999988	68.5017	0.0242997	0.156202	0.155566	0.876375	0.97793
C45E5.4	WBGene00016667	5.11049	-0.16924	0.0924977	-1.82967	0.0672991	0.739063	2.27435	0.0487142	0.06678	0.729473	0.465712	NA	15.4787	0.155957	0.146487	1.06465	0.287036	0.741529
snt-2	WBGene00004922	79.5405	-0.224948	0.122945	-1.82966	0.0673006	0.739063	53.7258	0.229661	0.131583	1.74537	0.0809203	0.844739	236.67	-0.167463	0.1124	-1.48989	0.136254	0.577769
F54D5.7	WBGene00010052	445.079	0.151046	0.0825632	1.82946	0.0673301	0.739063	326.535	0.0645199	0.0973333	0.662876	0.50741	0.999988	1177.52	-0.126006	0.07864	-1.60231	0.109086	0.534222
Y45F3A.9	WBGene00012864	81.2801	0.226041	0.123599	1.82883	0.0674252	0.739168	52.4906	-0.157828	0.13259	-1.19035	0.23391	0.991988	212.567	0.0430312	0.115031	0.374083	0.708343	0.934903
glc-3	WBGene00001593	1.83046	-0.111922	0.0612051	-1.82863	0.0674543	NA	0.562696	0.0279895	0.0365766	0.765229	0.444135	NA	2.57862	-0.0641374	0.100686	-0.637003	0.524123	NA
F08G2.5	WBGene00008577	9.87304	-0.201889	0.110409	-1.82856	0.067465	0.739168	7.55609	0.117804	0.0953891	1.23498	0.216839	NA	23.0867	-0.333816	0.164087	-2.03439	0.0419128	0.371994
vha-14	WBGene00010130	1063.86	0.127426	0.0697369	1.82723	0.0676645	0.740666	782.37	0.138108	0.0804367	1.71697	0.0859838	0.865019	2976.44	-0.203903	0.0726137	-2.80805	0.00498427	0.108901
tomm-70	WBGene00022722	413.47	-0.154977	0.0848914	-1.8256	0.0679113	0.742677	298.707	0.195513	0.101474	1.92674	0.0540126	0.769987	1110.13	0.0212792	0.0673995	0.315718	0.752217	0.946968
unc-103	WBGene00006830	20.6076	-0.234123	0.128329	-1.8244	0.0680921	0.742751	17.7333	0.11234	0.110994	1.01213	0.311477	0.999988	49.3942	-0.00607424	0.154985	-0.0391925	0.968737	0.99614
hpo-19	WBGene00020268	665.772	-0.132768	0.0727798	-1.82424	0.0681156	0.742751	458.519	0.237189	0.0927665	2.55684	0.0105629	0.414594	1954.72	-0.00900539	0.07023	-0.128227	0.897969	0.982333
F55B11.3	WBGene00010085	343.955	-0.16888	0.0925966	-1.82382	0.0681788	0.742751	234.89	0.174454	0.102299	1.70534	0.0881313	0.876624	914.771	-0.024339	0.0772399	-0.315109	0.752679	0.946968
mrpl-34	WBGene00007712	143.508	-0.214941	0.117861	-1.82367	0.0682016	0.742751	95.8048	0.201861	0.128958	1.56532	0.117508	0.907357	407.055	-0.0448892	0.0942328	-0.476365	0.633815	0.906933
F49B2.6	WBGene00009865	5.72125	-0.160394	0.0879771	-1.82314	0.0682826	0.742751	2.91799	0.0765516	0.0677304	1.13024	0.258375	NA	16.766	-0.0208043	0.16139	-0.128907	0.897431	0.982333
C02B8.1	WBGene00015320	3.86119	0.151539	0.0831239	1.82305	0.068296	0.742751	3.75096	0.0156217	0.0777184	0.201003	0.840696	NA	15.9835	-0.38971	0.153025	-2.54671	0.0108744	0.178773
gip-1	WBGene00001589	333.832	-0.159603	0.0875703	-1.82256	0.0683694	0.742864	210.956	-0.0706606	0.118984	-0.593867	0.552601	0.999988	818.043	0.195745	0.0842132	2.32439	0.0201045	0.257092
cbp-2	WBGene00010545	35.5871	0.239475	0.131437	1.82198	0.0684587	0.743143	22.9452	-0.132766	0.124855	-1.06336	0.287617	0.999988	93.2635	-0.198277	0.146887	-1.34986	0.177061	0.63297
K09G1.1	WBGene00010727	168.517	0.207468	0.113896	1.82156	0.0685212	0.743143	128.077	0.14873	0.120687	1.23236	0.217814	0.983643	305.169	-0.0628556	0.144809	-0.434057	0.664247	0.917401
cgp-1	WBGene00000480	914.894	0.123838	0.0680033	1.82105	0.0685986	0.743299	619.075	-0.100822	0.0868619	-1.16072	0.245756	0.999988	2293.69	0.0536822	0.0700139	0.766737	0.443238	0.832391
D1022.3	WBGene00017022	3.78439	0.151056	0.0830287	1.81932	0.0688625	0.745473	3.24764	-0.0169283	0.077545	-0.218303	0.827193	NA	10.1188	-0.469066	0.142239	-3.29774	0.000974657	0.0330175
K02F3.2	WBGene00019326	291.998	-0.16823	0.09254	-1.81792	0.069077	0.745787	210.515	0.0850887	0.124434	0.683805	0.494098	0.999988	835.433	0.0740113	0.107044	0.691408	0.489309	0.852196
ZK1073.1	WBGene00014213	75.0158	-0.233438	0.128414	-1.81785	0.0690871	0.745787	41.2512	-0.0100991	0.132599	-0.0761627	0.93929	0.999988	185.999	0.0391821	0.138334	0.283242	0.776992	0.952533
R03G8.6	WBGene00011000	164.239	0.196284	0.107976	1.81785	0.0690877	0.745787	112.991	-0.0607389	0.123902	-0.490219	0.623979	0.999988	466.488	0.209464	0.114979	1.82176	0.068491	0.447046
riok-1	WBGene00019698	232.732	-0.189638	0.104361	-1.81714	0.0691957	0.745787	140.966	0.0766967	0.121639	0.630526	0.52835	0.999988	629.937	0.122292	0.0890483	1.37332	0.169653	0.626117
prg-2	WBGene00004179	1546.9	-0.11066	0.0609046	-1.81694	0.0692259	0.745787	979.888	-0.0950841	0.0799149	-1.18982	0.234118	0.991988	3791.4	0.215221	0.0982623	2.19027	0.0285047	0.311575
dgat-2	WBGene00010296	44.4312	-0.240451	0.132449	-1.81543	0.0694586	0.745787	31.5429	0.304641	0.130334	2.3374	0.0194186	0.567693	165.047	0.0563695	0.147499	0.382168	0.702337	0.931748
T19D2.2	WBGene00004184	54.6219	-0.238334	0.131308	-1.81508	0.0695116	0.745787	36.0505	0.127954	0.131964	0.969617	0.332238	0.999988	124.392	-0.227402	0.1462	-1.55542	0.119846	0.552156
fcho-1	WBGene00018974	793.402	0.11635	0.0641042	1.81501	0.069523	0.745787	513.266	-0.188909	0.090803	-2.08042	0.0374868	0.68086	1957.74	0.165169	0.0720219	2.29332	0.0218294	0.270328
ubxn-3	WBGene00018586	1453.27	0.129049	0.0711035	1.81495	0.0695318	0.745787	973.196	-0.128192	0.0908355	-1.41125	0.15817	0.943256	3583.37	0.0358914	0.0912344	0.393397	0.694026	0.928844
dig-1	WBGene00000998	69.7174	0.228673	0.126095	1.8135	0.0697543	0.745787	47.1705	-0.0894746	0.131963	-0.678028	0.497754	0.999988	#N/A	#N/A	#N/A	#N/A	#N/A	#N/A
ZK742.4	WBGene00022814	6.74644	-0.184972	0.102002	-1.81341	0.0697682	0.745787	3.56328	0.0822599	0.0782381	1.0514	0.293073	NA	17.748	0.0738214	0.158776	0.464942	0.641973	0.909944
col-142	WBGene00000715	58.7435	0.241123	0.133034	1.81249	0.0699107	0.745787	40.917	-0.133832	0.132868	-1.00726	0.313811	0.999988	166.914	0.189749	0.15614	1.21525	0.22427	0.68873
C48B4.6	WBGene00008169	93.3096	0.217823	0.12018	1.81247	0.0699142	0.745787	64.9699	-0.0208075	0.130759	-0.159129	0.873567	0.999988	236.816	-0.0341016	0.121316	-0.281098	0.778635	0.953008
nhx-4	WBGene00003732	25.1671	0.232414	0.128236	1.81239	0.0699262	0.745787	15.2936	-0.219991	0.115871	-1.89858	0.0576191	0.77489	44.3414	0.0207879	0.161483	0.128731	0.897571	0.982333
B0511.11	WBGene00015236	20.428	0.229225	0.126505	1.81199	0.0699883	0.745787	12.5997	-0.198601	0.116087	-1.7108	0.0871176	NA	26.7741	-0.498551	0.164382	-3.03288	0.0024223	0.0660465
F01E11.18	WBGene00219373	2.8499	-0.129686	0.0715931	-1.81143	0.0700742	NA	0.929573	0.0282899	0.0465756	0.607396	0.543588	NA	7.42245	0.0540136	0.127057	0.425112	0.670755	0.920574
pes-5	WBGene00003979	93.5854	-0.21684	0.119708	-1.81141	0.0700768	0.745787	55.2102	-0.0105235	0.12963	-0.0811813	0.935298	0.999988	210.251	-0.0662483	0.117083	-0.565825	0.571513	0.883355
nhr-31	WBGene00003625	66.7834	0.233135	0.128754	1.8107	0.0701878	0.745787	50.6098	0.102275	0.132803	0.77012	0.441229	0.999988	218.561	-0.31625	0.118613	-2.66623	0.00767067	0.144771
ctc-3	WBGene00010962	2807.97	-0.137909	0.0762015	-1.8098	0.0703273	0.745787	1848.29	0.100649	0.0903709	1.11373	0.265396	0.999988	7396.17	0.0782065	0.138074	0.56641	0.571115	0.883174
vha-1	WBGene00006910	839.028	0.126233	0.0697578	1.80959	0.0703592	0.745787	621.058	0.130429	0.0895451	1.45657	0.145235	0.943256	2010.34	-0.154838	0.0753393	-2.05521	0.0398588	0.363498
T02G5.4	WBGene00020164	60.15	0.233797	0.129212	1.8094	0.0703889	0.745787	48.9709	0.0398083	0.132362	0.300755	0.763602	0.999988	179.115	-0.00904139	0.137043	-0.0659748	0.947398	0.991735
prx-1	WBGene00004191	18.5346	0.216219	0.119502	1.80933	0.0703998	0.745787	18.4886	0.0420164	0.107674	0.390219	0.696374	0.999988	54.5732	-0.0798214	0.157999	-0.505202	0.613417	0.901954
nlp-77	WBGene00015514	1140.24	-0.153457	0.0848228	-1.80915	0.0704275	0.745787	822.777	0.326971	0.08416	3.88512	0.000102281	0.0173428	3669.74	0.0447726	0.0960751	0.466017	0.641203	0.909944
ric-7	WBGene00010259	477.145	-0.144561	0.079929	-1.80862	0.0705105	0.745787	302.735	-0.022086	0.0964781	-0.228923	0.818929	0.999988	1184.41	0.0797652	0.0819354	0.973512	0.330299	0.768316
clec-5	WBGene00016450	26.1487	0.233917	0.129339	1.80856	0.070519	0.745787	19.9456	0.0183957	0.125527	0.146547	0.883489	0.999988	65.1824	-0.726466	0.152126	-4.77542	1.79335e-06	0.00014374
Y46G5A.20	WBGene00012910	10.8378	0.20351	0.112537	1.80838	0.0705469	0.745787	12.7246	0.243806	0.114399	2.1312	0.0330731	NA	45.3199	-0.540958	0.164448	-3.28953	0.00100354	0.033534
flp-18	WBGene00001461	75.5821	-0.236126	0.130587	-1.80818	0.070578	0.745787	43.0336	0.0631963	0.132134	0.478275	0.632455	0.999988	177.716	-0.0640953	0.151942	-0.421841	0.673141	0.921547
upp-1	WBGene00022817	365.586	-0.152562	0.0843808	-1.80802	0.0706031	0.745787	270.922	0.211074	0.108636	1.94294	0.0520234	0.76199	987.73	-0.071695	0.077464	-0.925527	0.354692	0.780818
mlc-6	WBGene00010554	3.82376	0.150219	0.0831026	1.80764	0.0706628	0.745787	2.82019	-0.0491724	0.0705583	-0.696905	0.485862	NA	10.0599	-0.0360972	0.14779	-0.244247	0.80704	0.961033
R09A8.1	WBGene00011152	75.504	0.229725	0.127181	1.80628	0.0708744	0.746754	43.07	-0.371331	0.132811	-2.79594	0.00517482	0.284884	173.191	0.243001	0.115277	2.10797	0.0350334	0.341455
Y45F10C.6	WBGene00044256	5.24928	0.161348	0.0893281	1.80624	0.0708812	0.746754	4.38289	-0.0174747	0.0809845	-0.215779	0.82916	NA	1.54075	-0.0398662	0.0542391	-0.735008	0.462334	NA
Y53F4B.6	WBGene00013153	1.89726	0.109749	0.0607885	1.80542	0.0710085	NA	1.52903	-0.0356996	0.0574871	-0.621003	0.534598	NA	3.95345	-0.0363296	0.110669	-0.328274	0.742705	NA
F07B7.12	WBGene00017190	9.15437	0.113933	0.063137	1.80453	0.0711477	0.748847	5.59582	-0.0513478	0.0420155	-1.22212	0.221664	NA	8.21504	0.000270541	0.0635535	0.0042569	0.996603	0.999059
gba-3	WBGene00008706	35.6686	-0.239954	0.133026	-1.80381	0.0712611	0.748847	25.1258	0.152973	0.127873	1.19629	0.231583	0.991096	116.347	0.260611	0.155302	1.67809	0.0933288	0.508328
msp-40	WBGene00003435	1.43386	0.0806087	0.0446885	1.80379	0.0712645	NA	0.922753	-0.0346613	0.0350619	-0.988574	0.322872	NA	1.99233	0.143776	0.0732319	1.9633	0.049611	NA
F19H8.2	WBGene00008963	17.899	-0.221323	0.122722	-1.80345	0.071317	0.748847	14.8238	0.15059	0.111052	1.35603	0.175089	0.951552	53.7675	0.311641	0.152622	2.04192	0.0411597	0.369176
col-184	WBGene00000757	3423.94	-0.156011	0.0865122	-1.80335	0.0713339	0.748847	2437.84	0.279779	0.086831	3.22211	0.00127251	0.116004	10655	0.167317	0.0865113	1.93405	0.0531072	0.412056
C38C3.4	WBGene00016513	20.5789	-0.226779	0.125942	-1.80066	0.0717569	0.752172	9.3115	-0.0400606	0.103872	-0.385672	0.699739	NA	39.8295	0.136269	0.162384	0.839175	0.401371	0.80843
vps-2	WBGene00012903	541.135	0.14288	0.079382	1.79991	0.071875	0.752172	377.607	-0.00767234	0.0896983	-0.085535	0.931836	0.999988	1454.14	-0.125503	0.06299	-1.99243	0.0463234	0.390526
ctc-1	WBGene00010964	5480.23	-0.139854	0.0777073	-1.79975	0.0719001	0.752172	3631.79	0.116145	0.0896848	1.29504	0.195308	0.964506	14944.2	0.0684322	0.134315	0.509491	0.610408	0.900238
K02E11.4	WBGene00010513	10.0042	-0.200729	0.111534	-1.79971	0.0719058	0.752172	4.77833	0.0535694	0.0866244	0.61841	0.536305	NA	20.3962	0.0328523	0.163732	0.200646	0.840975	0.969574
M04B2.2	WBGene00010846	102.735	0.226828	0.126125	1.79843	0.0721087	0.753075	80.7503	0.0484897	0.126549	0.383171	0.701593	0.999988	306.083	0.105223	0.114578	0.918353	0.358434	0.782471
Y11D7A.10	WBGene00012434	152.989	-0.188504	0.104832	-1.79816	0.0721522	0.753075	120.448	0.321734	0.121878	2.63981	0.00829524	0.360652	354.529	-0.117146	0.097106	-1.20638	0.227672	0.69128
mrrf-1	WBGene00020625	52.1744	0.23843	0.132627	1.79775	0.0722165	0.753075	34.6936	-0.0916668	0.131042	-0.69952	0.484227	0.999988	142.949	-0.0839797	0.122847	-0.68361	0.494221	0.853693
ttb-1	WBGene00006648	308.216	-0.156323	0.0869643	-1.79755	0.0722476	0.753075	197.615	0.0882605	0.104064	0.848134	0.396363	0.999988	812.568	-0.0807654	0.0960908	-0.840511	0.400622	0.808144
fbxb-31	WBGene00019797	0.974587	0.0825864	0.0459899	1.79575	0.072534	NA	0.879974	-0.019317	0.0434592	-0.444485	0.656692	NA	5.07329	0.0629344	0.127237	0.494623	0.620866	0.904671
ZK742.3	WBGene00022813	33.6556	0.238151	0.132662	1.79517	0.0726272	0.754902	27.5288	0.0551296	0.129859	0.424535	0.671176	0.999988	92.9284	-0.187063	0.14204	-1.31698	0.187847	0.64596
rps-1	WBGene00004470	7816.78	-0.103202	0.0574901	-1.79513	0.0726332	0.754902	5072.02	-0.00925582	0.0646781	-0.143106	0.886207	0.999988	19432.2	0.0486467	0.0895112	0.54347	0.586806	0.889632
rabn-5	WBGene00017161	367.764	-0.148972	0.0830007	-1.79483	0.0726809	0.754902	248.195	0.1666	0.100037	1.66538	0.0958373	0.884784	1017.99	-0.055447	0.0875934	-0.633004	0.526731	0.868416
T21B10.3	WBGene00011885	1111.87	-0.12466	0.0694797	-1.79419	0.0727834	0.754902	691.264	-0.0849855	0.0849867	-0.999986	0.317317	0.999988	2770.72	0.198152	0.0794064	2.49542	0.0125809	0.196439
mml-1	WBGene00003378	157.059	-0.191345	0.106662	-1.79394	0.0728228	0.754902	94.375	-0.162359	0.124519	-1.30389	0.192271	0.961229	338.849	0.410918	0.0943327	4.35605	1.32432e-05	0.000870862
F15D4.2	WBGene00008859	110.989	0.209394	0.116728	1.79386	0.0728352	0.754902	77.0193	-0.105479	0.130349	-0.809203	0.418398	0.999988	267.528	-0.168935	0.119112	-1.41829	0.156107	0.606889
cht-1	WBGene00000503	76.0748	0.234275	0.130614	1.79364	0.0728712	0.754902	59.7289	-0.0456775	0.132845	-0.343842	0.730965	0.999988	203.062	-0.04862	0.139017	-0.349742	0.726532	0.93952
F01D5.1	WBGene00008492	14.5138	0.213093	0.11895	1.79145	0.0732207	0.756937	14.7268	0.101884	0.115117	0.885043	0.376134	0.999988	43.328	-0.68854	0.160243	-4.29685	1.73242e-05	0.00109812
tni-3	WBGene00006585	89.8099	-0.227939	0.127293	-1.79066	0.073348	0.756937	59.0412	0.265175	0.132052	2.00811	0.0446311	0.729061	278.626	0.214462	0.107661	1.99202	0.046369	0.390548
F17H10.1	WBGene00008925	155.393	-0.204804	0.114374	-1.79065	0.0733492	0.756937	96.8627	-0.133048	0.128712	-1.03369	0.301283	0.999988	313.849	0.0352369	0.0920177	0.382936	0.701767	0.931623
F14H12.3	WBGene00017471	23.4565	-0.223381	0.124765	-1.79042	0.0733867	0.756937	12.4548	0.014965	0.10444	0.143287	0.886063	NA	54.7293	0.630792	0.161375	3.90887	9.27287e-05	0.00477107
Y67D8C.23	WBGene00235353	6.7882	0.168781	0.0943045	1.78974	0.0734956	0.756937	4.76845	-0.0865186	0.0883132	-0.979679	0.327244	NA	17.4772	-0.157743	0.158024	-0.998221	0.318172	0.76462
F02H6.3	WBGene00008536	232.223	0.189266	0.105757	1.78963	0.0735132	0.756937	156.95	-0.0754713	0.118698	-0.635826	0.52489	0.999988	584.493	0.0490275	0.088231	0.555672	0.578435	0.887795
rpl-36	WBGene00004450	3917.88	-0.131091	0.0732665	-1.78924	0.0735759	0.756937	2706.92	0.136018	0.0827638	1.64344	0.100291	0.88753	10397.8	-0.162613	0.0917378	-1.77258	0.0762978	0.469387
nlp-61	WBGene00017813	10.866	-0.190426	0.106433	-1.78916	0.0735893	0.756937	5.34905	0.0495511	0.0852798	0.581041	0.561213	NA	23.5165	0.023832	0.160814	0.148196	0.882188	0.980014
pes-9	WBGene00003982	971.267	0.140686	0.0786577	1.78859	0.0736816	0.756937	723.96	0.0777782	0.0927078	0.838961	0.401491	0.999988	2621.82	-0.140803	0.0644989	-2.18303	0.0290338	0.313458
him-17	WBGene00001874	847.769	-0.128161	0.0716749	-1.78809	0.0737611	0.756937	528.187	-0.0627584	0.0911331	-0.688645	0.491046	0.999988	2091.87	0.0991565	0.0855004	1.15972	0.246163	0.707641
best-23	WBGene00014989	4.64242	-0.146358	0.0818548	-1.78801	0.0737739	0.756937	2.12884	0.0560669	0.0601496	0.932125	0.351272	NA	9.37567	0.0879641	0.150971	0.582657	0.560124	0.878077
F56F10.1	WBGene00018984	175.922	0.192118	0.107514	1.78692	0.0739502	0.758086	128.408	0.0443765	0.119625	0.370964	0.710664	0.999988	525.523	-0.217902	0.0844462	-2.58036	0.00986959	0.16927
K04C2.8	WBGene00044312	2.75848	0.104889	0.0587021	1.78681	0.073969	NA	1.79618	-0.0648649	0.0507557	-1.27798	0.201256	NA	3.26163	-0.0807839	0.105996	-0.76214	0.445977	NA
clik-3	WBGene00019361	54.0201	0.236844	0.132659	1.78537	0.0742016	0.759884	49.6078	0.24076	0.132861	1.81212	0.0699675	0.816924	178.838	-0.365374	0.139211	-2.62461	0.00867481	0.157569
xpo-3	WBGene00002080	570.81	-0.171382	0.0960102	-1.78504	0.0742545	0.759884	338.343	-0.0718143	0.107284	-0.669386	0.503249	0.999988	1380.18	0.181425	0.0990353	1.83193	0.0669625	0.444605
unc-120	WBGene00006844	19.3144	0.21781	0.122138	1.78331	0.0745352	0.762095	14.0871	-0.0442131	0.111908	-0.395083	0.692782	0.999988	40.7564	-0.142369	0.163836	-0.868973	0.384862	0.800245
slc-17.3	WBGene00015333	8.34979	0.181364	0.101735	1.78271	0.0746339	0.762222	7.66608	0.0508099	0.0906758	0.560347	0.575243	NA	26.6596	-0.0328181	0.152595	-0.215066	0.829716	0.966429
Y51A2D.8	WBGene00013076	1.82042	0.0990037	0.0555363	1.78268	0.0746376	NA	3.94236	-0.0201102	0.0606944	-0.331335	0.740392	NA	3.1228	0.0552036	0.0904345	0.610427	0.541579	NA
larp-5	WBGene00004147	1512.81	-0.131186	0.0736123	-1.78213	0.0747286	0.762222	940.937	-0.0863799	0.0840453	-1.02778	0.304054	0.999988	1849.34	0.259977	0.0834717	3.11455	0.00184224	0.0538101
perm-1	WBGene00011350	658.353	-0.145536	0.0816787	-1.78181	0.0747804	0.762222	392.67	-0.119803	0.107691	-1.11247	0.265937	0.999988	1555.51	0.0807344	0.120968	0.667405	0.504513	0.857134
fbn-1	WBGene00022816	19.2579	0.207447	0.116435	1.78165	0.0748062	0.762222	13.5272	-0.0653223	0.107071	-0.610086	0.541805	0.999988	45.9458	-0.400327	0.163834	-2.4435	0.0145456	0.215243
B0294.1	WBGene00015117	3.27814	-0.115327	0.0647472	-1.78119	0.0748807	0.762322	0.516962	-0.00161338	0.0306334	-0.0526673	0.957997	NA	4.76799	-0.0345077	0.125252	-0.275506	0.782927	NA
dre-1	WBGene00001089	94.8349	-0.216252	0.12148	-1.78014	0.0750525	0.763384	59.8455	0.00241894	0.132315	0.0182817	0.985414	0.999988	74.7089	0.068287	0.0661473	1.03235	0.301909	0.752752
nep-22	WBGene00020788	165.32	0.211786	0.118997	1.77976	0.0751146	0.763384	125.56	0.0881407	0.126055	0.699224	0.484412	0.999988	445.139	-0.338375	0.108535	-3.11766	0.00182291	0.0534996
copb-2	WBGene00009542	1452.57	-0.140939	0.0792162	-1.77917	0.0752113	0.763709	912.329	-0.0848106	0.100409	-0.844648	0.398307	0.999988	3522.8	0.169312	0.113548	1.49111	0.135932	0.577237
otub-1	WBGene00007718	563.305	-0.136085	0.0765098	-1.77866	0.0752956	0.763907	390.329	0.160057	0.0893595	1.79116	0.0732682	0.818787	1475.59	-0.0932727	0.0708731	-1.31605	0.188157	0.646384
B0507.8	WBGene00015225	2.2576	-0.10122	0.0569443	-1.77753	0.0754813	NA	0.665626	0.0321812	0.0376485	0.854781	0.392672	NA	3.80679	-0.13936	0.102796	-1.3557	0.175196	NA
lron-14	WBGene00011454	7.47909	0.148095	0.083345	1.77689	0.0755863	0.765637	5.96148	-0.0127149	0.0801831	-0.158574	0.874005	NA	10.7725	0.00665129	0.14443	0.0460519	0.963269	0.995028
daz-1	WBGene00000935	1653.85	-0.122005	0.0686712	-1.77665	0.0756259	0.765637	1028.47	-0.132842	0.086084	-1.54317	0.122789	0.907357	3937	0.177897	0.112339	1.58357	0.113291	0.540813
C15H9.11	WBGene00015805	7.73445	-0.180269	0.101478	-1.77644	0.075661	0.765637	5.76513	0.0831788	0.0835699	0.99532	0.319581	NA	19.6721	-0.153902	0.156644	-0.982499	0.325854	0.767483
fkh-9	WBGene00001441	70.8315	0.229531	0.129305	1.77511	0.0758794	0.767189	42.5317	-0.211735	0.129813	-1.63108	0.102874	0.88753	131.01	-0.152644	0.155143	-0.983894	0.325168	0.76728
hif-1	WBGene00001851	452.384	-0.14625	0.0824305	-1.77422	0.0760273	0.767555	275.399	-0.0975841	0.103645	-0.941518	0.346439	0.999988	1103.08	0.0987157	0.112754	0.875495	0.381305	0.797652
puf-11	WBGene00022257	2263.69	-0.106144	0.0598309	-1.77407	0.0760517	0.767555	1451.08	-0.0377967	0.0719498	-0.52532	0.599361	0.999988	5627.57	0.0235341	0.106068	0.221876	0.82441	0.965346
lec-12	WBGene00017080	207.679	0.178115	0.100422	1.77367	0.0761182	0.767555	169.504	0.177844	0.113995	1.56011	0.118734	0.907357	589.453	-0.289401	0.0940744	-3.0763	0.00209588	0.0592425
T05C3.2	WBGene00020254	1.816	0.106789	0.0602109	1.77359	0.0761308	NA	1.66054	-0.0170063	0.0587562	-0.289438	0.772246	NA	4.25846	-0.0860229	0.117211	-0.733914	0.463001	NA
nurf-1	WBGene00009180	1588.21	0.111299	0.0627739	1.77301	0.0762275	0.767555	1031.88	-0.124115	0.0739011	-1.67947	0.0930599	0.884784	2006.56	-0.14329	0.0974873	-1.46983	0.141608	0.587103
ads-1	WBGene00000081	327.222	0.15832	0.0893152	1.7726	0.076295	0.767555	236.477	0.0695231	0.101923	0.682112	0.495168	0.999988	915.859	-0.271921	0.0749304	-3.62898	0.000284539	0.0122376
sams-3	WBGene00015538	824.939	-0.125592	0.0708576	-1.77245	0.0763198	0.767555	548.967	0.0656049	0.080852	0.811419	0.417125	0.999988	1988.06	-0.0327803	0.0668578	-0.490298	0.623923	0.904876
Y57G7A.2	WBGene00021966	8.32229	0.188379	0.106307	1.77203	0.07639	0.767555	5.24996	-0.103388	0.0856684	-1.20684	0.227495	NA	19.6789	0.0475901	0.158977	0.299352	0.764671	0.949267
rabs-5	WBGene00021538	127.167	-0.194303	0.109672	-1.77167	0.0764489	0.767555	85.5079	0.105178	0.128854	0.816255	0.414354	0.999988	353.577	0.143338	0.123739	1.15839	0.246706	0.708322
pdi-2	WBGene00003963	2328.94	0.123078	0.0694911	1.77113	0.0765385	0.767555	1642.49	-0.0201715	0.0804223	-0.250819	0.801954	0.999988	#N/A	#N/A	#N/A	#N/A	#N/A	#N/A
pdl-1	WBGene00003966	4.30481	-0.147478	0.0832756	-1.77096	0.0765667	0.767555	1.46191	0.0152103	0.0516066	0.294736	0.768196	NA	6.46441	-0.0304905	0.135467	-0.225077	0.821919	0.96479
C16E9.1	WBGene00015865	2.11743	-0.110869	0.062617	-1.77058	0.0766298	NA	0.622651	0.0255415	0.0385604	0.662376	0.50773	NA	5.24062	0.0449248	0.120541	0.372694	0.709377	0.935064
M02D8.5	WBGene00019731	13.0598	-0.207123	0.116988	-1.77047	0.0766493	0.767556	9.04019	0.10142	0.100001	1.01419	0.31049	NA	42.1651	0.109697	0.162469	0.675183	0.49956	0.855279
mai-1	WBGene00003124	30.0097	-0.228556	0.129114	-1.77018	0.076697	0.767556	21.7617	0.265472	0.125926	2.10816	0.0350172	0.663793	99.5321	0.278534	0.138495	2.01115	0.0443096	0.381574
lon-1	WBGene00003055	177.167	0.200977	0.113593	1.76927	0.0768494	0.768429	134.185	0.127785	0.118722	1.07633	0.281779	0.999988	523.358	-0.166992	0.0861271	-1.9389	0.0525132	0.411834
Y67D8C.9	WBGene00022073	17.2045	0.222026	0.125527	1.76876	0.0769343	0.768626	10.9119	-0.138201	0.109363	-1.26369	0.206342	NA	37.6373	0.132596	0.164157	0.807737	0.419242	0.8206
spe-6	WBGene00004960	15.8632	0.216994	0.122806	1.76697	0.077234	0.770967	11.2822	-0.0595224	0.109753	-0.542332	0.58759	NA	38.9801	-0.205862	0.164507	-1.25139	0.210793	0.675775
C44H9.7	WBGene00008102	1.23034	0.0916753	0.051891	1.76669	0.0772805	NA	0.859983	-0.0393726	0.0418154	-0.941581	0.346407	NA	1.98949	0.0327466	0.076311	0.42912	0.667836	NA
F21A3.3	WBGene00008993	25.1223	-0.231032	0.13085	-1.76563	0.0774587	0.772556	14.5459	0.11543	0.116229	0.993121	0.320651	0.999988	77.7005	0.326036	0.153234	2.1277	0.0333621	0.335338
T05F1.9	WBGene00011494	1.59564	0.101063	0.0572577	1.76505	0.0775558	NA	2.6495	0.05748	0.0614859	0.934848	0.349867	NA	10.0371	-0.212966	0.134417	-1.58437	0.11311	0.540527
K07A1.10	WBGene00010616	149.124	-0.203696	0.115461	-1.76419	0.0777	0.774307	94.9523	0.11711	0.126648	0.924687	0.355129	0.999988	399.942	0.122468	0.128811	0.950753	0.34173	0.773422
noa-1	WBGene00013001	310.315	0.147871	0.0838678	1.76314	0.0778772	0.774911	197.947	-0.232031	0.101994	-2.27494	0.0229093	0.601196	656.029	-0.00908264	0.10314	-0.088061	0.929828	0.989794
vwa-8	WBGene00008694	281.923	-0.17893	0.101489	-1.76305	0.077892	0.774911	193.657	0.126807	0.115044	1.10225	0.270351	0.999988	782.817	0.14653	0.114053	1.28475	0.198879	0.662479
T07D1.3	WBGene00020302	1.83774	-0.104876	0.0595015	-1.76258	0.0779718	NA	0.465444	0.0159278	0.0302387	0.526735	0.598378	NA	1.90143	0.00420854	0.0848287	0.0496123	0.960431	NA
B0393.9	WBGene00044636	17.0352	-0.221092	0.125486	-1.76188	0.0780888	0.775234	12.2933	0.247277	0.112876	2.19069	0.0284743	NA	53.442	-0.235243	0.160204	-1.46839	0.141997	0.588124
gcy-23	WBGene00001548	5.15886	-0.132856	0.0754118	-1.76174	0.078113	0.775234	1.90173	0.0119699	0.0535727	0.223432	0.823199	NA	8.17271	0.061791	0.143605	0.430286	0.666988	0.918677
F20H11.1	WBGene00017646	199.835	-0.176795	0.100356	-1.76169	0.0781218	0.775234	117.124	-0.0268858	0.122972	-0.218633	0.826936	0.999988	467.769	0.0667711	0.0826168	0.808203	0.418974	0.820407
hxk-1	WBGene00008780	1836.5	-0.0995316	0.0565239	-1.76088	0.0782595	0.775947	1184.12	0.0019034	0.073825	0.0257826	0.979431	0.999988	4616.03	-0.00284425	0.0754414	-0.0377015	0.969926	0.996179
sdz-14	WBGene00008782	6.27257	-0.172399	0.0979289	-1.76045	0.0783316	0.77601	4.93169	0.0367137	0.0709237	0.51765	0.604702	NA	18.8537	0.0668547	0.161308	0.414455	0.678541	0.922501
D2030.12	WBGene00008421	2.74732	0.118871	0.0675962	1.75854	0.0786552	NA	2.33508	-0.0287212	0.0665484	-0.431585	0.666043	NA	11.253	5.62836e-05	0.0632056	0.000890484	0.999289	0.999311
Y66D12A.13	WBGene00013439	37.4674	0.233636	0.133044	1.75608	0.0790749	0.782716	31.1714	0.0128795	0.132075	0.0975168	0.922316	0.999988	107.64	-0.155015	0.13782	-1.12476	0.260689	0.722492
zip-7	WBGene00013100	2.75632	0.124007	0.0706399	1.75548	0.0791771	NA	3.55769	-0.0160982	0.0785084	-0.205051	0.837533	NA	7.53663	-0.00784659	0.112249	-0.0699035	0.944271	0.991735
lips-10	WBGene00008803	34.4076	-0.230855	0.13154	-1.75502	0.0792562	0.783852	18.7839	0.0790169	0.120649	0.654929	0.512513	0.999988	91.2515	0.25384	0.150523	1.68639	0.0917204	0.505552
fbxa-151	WBGene00013840	3.06065	0.108176	0.0617043	1.75314	0.0795781	NA	3.07566	-0.00251637	0.0585772	-0.0429581	0.965735	NA	7.74421	-0.640075	0.136195	-4.6997	2.60546e-06	0.000201505
atf-5	WBGene00000221	105.84	-0.208032	0.118675	-1.75296	0.0796097	0.786688	59.8516	0.00979375	0.132759	0.073771	0.941193	0.999988	274.12	0.134764	0.121445	1.10967	0.267141	0.726605
sun-1	WBGene00006311	696.88	-0.140637	0.0802574	-1.75233	0.079717	0.786901	454.499	0.0319947	0.0934145	0.342502	0.731973	0.999988	1758.28	0.0475417	0.077658	0.612194	0.540409	0.870252
flp-19	WBGene00001462	11.7736	-0.199574	0.11392	-1.75189	0.0797933	0.786901	11.4219	0.171196	0.102145	1.67601	0.0937353	NA	33.3418	-0.166945	0.164543	-1.0146	0.310299	0.758619
C25D7.10	WBGene00007720	200.144	-0.19491	0.111324	-1.75083	0.0799754	0.786901	128.498	0.163711	0.121773	1.34439	0.178821	0.954924	528.269	0.0128998	0.0932766	0.138296	0.890006	0.982188
ttr-39	WBGene00007304	6.51998	-0.16346	0.0933618	-1.75082	0.0799771	0.786901	3.13911	0.0401007	0.0716527	0.559653	0.575716	NA	16.2132	-0.152053	0.161008	-0.944386	0.344973	0.775167
snx-27	WBGene00009116	94.4421	0.211309	0.120706	1.75061	0.0800135	0.786901	68.956	-0.0507271	0.127221	-0.398731	0.690091	0.999988	232.627	-0.0404894	0.100716	-0.402015	0.687673	0.927007
swt-6	WBGene00011190	45.9309	0.232377	0.132772	1.75019	0.0800862	0.786901	43.0406	0.248676	0.132847	1.87189	0.0612217	0.775716	142.561	-0.509707	0.159144	-3.2028	0.00136099	0.0421564
C49G7.10	WBGene00016788	60.5496	0.229998	0.131498	1.74906	0.0802799	0.786901	59.4685	0.369839	0.132119	2.7993	0.00512142	0.284884	223.726	-0.499286	0.153145	-3.26021	0.0011133	0.0363137
Y43F8B.11	WBGene00012821	6.47801	0.16995	0.0971733	1.74893	0.0803023	0.786901	6.78196	-0.0564064	0.0898092	-0.62807	0.529958	NA	15.0047	-0.0250915	0.16189	-0.154991	0.876828	0.978173
T13H5.6	WBGene00011760	35.2773	-0.232093	0.132709	-1.74888	0.0803112	0.786901	24.2624	0.230536	0.128199	1.79827	0.0721343	0.818787	103.404	-0.147716	0.132129	-1.11797	0.26358	0.723751
Y54F10AR.1	WBGene00021854	281.441	-0.175182	0.100188	-1.74854	0.0803713	0.786901	161.689	-0.0683558	0.11728	-0.582841	0.56	0.999988	689.551	0.0550383	0.0900404	0.611262	0.541026	0.870469
crn-2	WBGene00000795	93.4099	-0.215766	0.123414	-1.74831	0.0804102	0.786901	60.9755	0.102613	0.130727	0.784944	0.432487	0.999988	219.471	-0.121807	0.112775	-1.08008	0.280104	0.738572
ugt-58	WBGene00009450	148.269	0.188687	0.107933	1.74818	0.0804322	0.786901	108.542	0.0401536	0.118048	0.340147	0.733746	0.999988	400.263	-0.0955854	0.096347	-0.992095	0.321151	0.767122
F22F7.8	WBGene00194908	28.185	0.228739	0.130886	1.74762	0.0805306	0.78721	20.5671	-0.0162478	0.124797	-0.130194	0.896413	0.999988	62.8411	-0.20927	0.163748	-1.278	0.20125	0.666337
Y51F10.7	WBGene00021768	410.192	0.172053	0.0984858	1.74699	0.0806398	0.787546	337.834	0.309158	0.119454	2.5881	0.00965074	0.395261	1264.87	-0.426342	0.124084	-3.43593	0.000590525	0.022482
F01G12.19	WBGene00219876	11.0238	0.196911	0.112736	1.74665	0.0806985	0.787546	10.0043	-0.0483635	0.107502	-0.449885	0.652793	NA	32.5226	-0.327027	0.164534	-1.98759	0.0468567	0.39174
rpl-1	WBGene00004412	4242.34	-0.1123	0.0643561	-1.74498	0.080988	0.788888	2696.96	-0.0656473	0.0692136	-0.948474	0.342888	0.999988	10337	0.0276896	0.113435	0.244102	0.807152	0.961033
ddx-15	WBGene00018967	664.497	-0.142861	0.0819658	-1.74293	0.0813457	0.788888	396.442	-0.105806	0.0964113	-1.09744	0.272449	0.999988	1651.59	0.159948	0.0964633	1.65812	0.0972937	0.514368
his-72	WBGene00001946	679.604	0.130836	0.0750691	1.74287	0.0813558	0.788888	477.492	-0.109213	0.0926063	-1.17933	0.238267	0.99539	1650.7	-0.0687904	0.115655	-0.594789	0.551985	0.873204
lin-53	WBGene00003036	1180.68	-0.107711	0.0618086	-1.74266	0.0813931	0.788888	779.35	0.0199884	0.0754959	0.264761	0.791194	0.999988	3039.79	0.0353305	0.0848286	0.416493	0.677049	0.922379
cutl-26	WBGene00021950	13.0818	-0.208716	0.119824	-1.74185	0.0815348	0.788888	7.35281	0.106574	0.0990861	1.07557	0.282118	NA	35.3138	0.0747305	0.164502	0.454284	0.649624	0.911783
T28H10.3	WBGene00012144	289.592	0.178728	0.102613	1.74177	0.0815482	0.788888	195.088	-0.126252	0.111605	-1.13124	0.257955	0.999988	602.59	-0.425933	0.103013	-4.13474	3.55352e-05	0.00207098
F39E9.10	WBGene00023036	6.04633	-0.167317	0.0960618	-1.74176	0.0815499	0.788888	3.77538	0.116632	0.0778289	1.49857	0.133985	NA	22.833	-0.0394225	0.161353	-0.244324	0.80698	0.961033
F18E3.12	WBGene00045275	33.5022	-0.228369	0.131118	-1.74171	0.0815594	0.788888	21.9945	0.153433	0.119335	1.28573	0.198537	0.968324	111.911	0.280308	0.153306	1.82841	0.0674874	0.445383
clu-1	WBGene00000550	1104.64	-0.125566	0.0720945	-1.74168	0.0815637	0.788888	657.387	-0.141054	0.101409	-1.39094	0.164244	0.944483	2747.84	0.212288	0.116418	1.8235	0.0682282	0.446749
pitr-1	WBGene00016739	779.821	-0.135556	0.0778383	-1.7415	0.0815954	0.788888	475.126	-0.16816	0.0979696	-1.71645	0.0860799	0.865019	1726.87	0.163559	0.106003	1.54296	0.12284	0.558934
ZK809.8	WBGene00014088	135.047	-0.201548	0.115761	-1.74108	0.0816702	0.788888	82.6092	0.0674564	0.129503	0.520889	0.602444	0.999988	344.23	0.189337	0.125765	1.50548	0.1322	0.569509
pdhb-1	WBGene00015413	657.14	-0.138682	0.0796667	-1.74078	0.0817219	0.788888	396.51	-0.0849248	0.0944663	-0.898995	0.368655	0.999988	1593.68	0.137265	0.102839	1.33475	0.181958	0.640212
Y34B4A.10	WBGene00021326	5.5835	-0.152872	0.0878443	-1.74026	0.081814	0.788888	2.54331	0.0586282	0.0689083	0.850815	0.394872	NA	14.2071	-0.00598839	0.15145	-0.0395405	0.968459	0.99614
blos-7	WBGene00021376	94.805	0.211388	0.121476	1.74016	0.0818306	0.788888	70.3185	-0.017718	0.126883	-0.13964	0.888944	0.999988	243.154	-0.191508	0.118927	-1.6103	0.107332	0.530916
clec-169	WBGene00009526	3.57797	0.138097	0.0793823	1.73964	0.0819221	0.788888	3.08936	-0.0144796	0.074162	-0.195244	0.845202	NA	7.99936	-0.0873188	0.131342	-0.664821	0.506165	0.857876
F32A5.4	WBGene00017970	58.6567	0.225203	0.129486	1.7392	0.0819995	0.788888	43.2529	0.0154016	0.132488	0.116249	0.907455	0.999988	176.434	-0.174747	0.13448	-1.29942	0.193798	0.654528
C34C12.4	WBGene00007923	133.226	0.186617	0.10733	1.73873	0.0820824	0.788888	101.139	0.0658702	0.118336	0.556638	0.577775	0.999988	353.569	-0.40449	0.0930739	-4.3459	1.38705e-05	0.000904073
nhr-64	WBGene00003654	20.1785	-0.213523	0.122834	-1.73831	0.0821562	0.788888	10.5997	0.0758344	0.111951	0.677388	0.49816	NA	55.5804	-0.256732	0.157984	-1.62505	0.104151	0.526843
atp-6	WBGene00010960	2151.35	-0.223329	0.128481	-1.73822	0.0821718	0.788888	1314.41	0.0463395	0.131912	0.351291	0.72537	0.999988	5293.82	0.113092	0.164101	0.689158	0.490724	0.852848
F33D4.6	WBGene00017998	12.1058	-0.190884	0.109817	-1.73821	0.0821744	0.788888	5.27962	-0.0250918	0.0833479	-0.301049	0.763377	NA	18.671	0.0323499	0.14866	0.21761	0.827733	0.966173
acdh-5	WBGene00016491	1.16358	0.0857117	0.0493345	1.73736	0.0823237	NA	0.796334	-0.0313046	0.0396714	-0.789097	0.430055	NA	1.21146	0.0297366	0.0723702	0.410896	0.681149	NA
T13H5.8	WBGene00011761	270.093	-0.157177	0.0904966	-1.73682	0.0824182	0.790585	192.14	0.171279	0.110148	1.55499	0.119949	0.907357	728.385	-0.113464	0.078041	-1.4539	0.145974	0.594712
delm-2	WBGene00016063	1.27935	0.0845705	0.0487158	1.736	0.0825641	NA	1.43832	-0.000683861	0.0527957	-0.012953	0.989665	NA	2.73676	-0.0944585	0.095624	-0.987812	0.323245	NA
sipa-1	WBGene00012100	46.3188	-0.230713	0.132905	-1.73593	0.0825768	0.791462	25.0689	-0.0783142	0.12898	-0.60718	0.543732	0.999988	91.4018	0.228646	0.149841	1.52593	0.127028	0.563101
C06B3.6	WBGene00007365	160.056	-0.215937	0.124506	-1.73434	0.0828571	0.793503	68.596	-0.481027	0.132774	-3.62291	0.000291309	0.0392019	190.918	0.0424191	0.152631	0.277919	0.781074	0.953524
elo-1	WBGene00001239	837.627	-0.119903	0.0691646	-1.73359	0.0829903	0.794133	572.265	0.178474	0.0801261	2.22741	0.0259196	0.62267	2335.42	-0.0451967	0.0745692	-0.606103	0.544446	0.871402
rsa-2	WBGene00012972	859.73	-0.132642	0.0765851	-1.73196	0.0832811	0.795089	520.515	-0.129728	0.0932839	-1.39068	0.164324	0.944483	2093.91	0.151852	0.110425	1.37516	0.169083	0.625702
cyk-4	WBGene00000875	1516.22	-0.123849	0.0715084	-1.73196	0.0832815	0.795089	955.285	-0.0942211	0.0804833	-1.17069	0.241723	0.99893	3668.26	0.133788	0.111023	1.20505	0.228184	0.691709
fbxa-193	WBGene00010295	33.5353	-0.230403	0.133035	-1.73189	0.0832925	0.795089	20.5475	-0.0684981	0.123462	-0.55481	0.579024	0.999988	87.7732	0.510646	0.153389	3.32909	0.000871296	0.0300964
sams-5	WBGene00006416	1.38288	0.0903572	0.0521728	1.73188	0.0832941	NA	1.05253	-0.0290446	0.0450845	-0.644227	0.519428	NA	4.332	-0.0152016	0.114314	-0.132981	0.894209	NA
F26F4.6	WBGene00017828	159.672	0.188115	0.108696	1.73065	0.0835148	0.796222	119.175	0.00125671	0.122581	0.0102521	0.99182	0.999988	170.611	-0.133584	0.157911	-0.845946	0.397583	0.807018
H34C03.2	WBGene00019259	1698.81	-0.116407	0.0672692	-1.73047	0.0835462	0.796222	1056.04	-0.155431	0.0850327	-1.8279	0.067565	0.804945	3893.41	0.175121	0.101755	1.721	0.0852499	0.490703
ZK1127.4	WBGene00022851	301.179	0.15359	0.0887846	1.72991	0.0836456	0.796275	218.775	-0.0145756	0.106527	-0.136825	0.891169	0.999988	743.94	-0.102222	0.0886113	-1.1536	0.248664	0.71087
ampd-1	WBGene00016415	321.095	-0.154875	0.0895393	-1.72968	0.0836869	0.796275	201.517	0.00730093	0.107168	0.0681262	0.945685	0.999988	823.874	0.0460389	0.110717	0.415826	0.677537	0.922379
alh-8	WBGene00000114	2174.3	-0.143389	0.0829301	-1.72903	0.083803	0.796737	1414.81	0.0196838	0.0984264	0.199985	0.841492	0.999988	5574.31	0.0636505	0.137798	0.461912	0.644145	0.910142
Y57G11C.51	WBGene00044258	132.25	0.207321	0.120006	1.72759	0.0840615	0.797813	89.9388	-0.0740791	0.127369	-0.58161	0.56083	0.999988	297.085	-0.224643	0.126397	-1.77728	0.0755221	0.467654
F54G2.1	WBGene00018837	38.806	-0.228843	0.132501	-1.7271	0.0841498	0.797813	21.3368	0.0153017	0.124351	0.123053	0.902065	0.999988	23.9708	-0.0893225	0.0765781	-1.16642	0.243443	0.704162
M117.6	WBGene00044253	6.13976	-0.171411	0.0992578	-1.72693	0.0841801	0.797813	3.15047	0.0601614	0.0698005	0.861905	0.38874	NA	77.0392	-0.050926	0.153794	-0.331132	0.740545	0.943127
igcm-4	WBGene00022418	17.0917	0.211157	0.122284	1.72677	0.0842087	0.797813	20.6817	0.0890696	0.11499	0.774587	0.438584	0.999988	45.6939	-0.230195	0.152632	-1.50818	0.131509	0.569509
dlk-1	WBGene00001008	118.334	0.201698	0.116824	1.72652	0.0842546	0.797813	90.9342	0.0783488	0.12576	0.623001	0.533284	0.999988	340.722	-0.0915141	0.124711	-0.733807	0.463066	0.843883
lin-11	WBGene00003000	8.09569	-0.184521	0.106921	-1.72577	0.084388	0.798052	4.228	0.0773692	0.0842189	0.918667	0.35827	NA	18.3028	-0.303047	0.163988	-1.84798	0.0646046	0.43923
csa-1	WBGene00008403	19.8	0.221434	0.128329	1.72552	0.0844338	0.798052	12.5553	-0.136331	0.115016	-1.18533	0.235888	NA	46.5919	0.150946	0.153153	0.985591	0.324334	0.76728
asp-14	WBGene00019619	148.585	0.22478	0.130304	1.72505	0.0845192	0.798052	124.208	0.0561546	0.127352	0.440939	0.659257	0.999988	405.361	-0.646002	0.145537	-4.43874	9.04864e-06	0.000632222
K09E4.3	WBGene00010721	147.505	0.187336	0.108626	1.7246	0.0846003	0.798052	101.148	-0.024094	0.122779	-0.196239	0.844423	0.999988	359.86	-0.194368	0.113727	-1.70907	0.0874387	0.497563
T19B10.2	WBGene00011831	65.5817	0.227252	0.131805	1.72416	0.0846794	0.798052	57.675	0.200098	0.131509	1.52155	0.128122	0.918777	202.861	-0.447246	0.123236	-3.62918	0.000284321	0.0122376
K09H9.5	WBGene00019597	6.98264	-0.168272	0.097624	-1.72368	0.0847657	0.798052	3.79979	0.0912639	0.0792698	1.15131	0.249606	NA	22.0426	0.00166829	0.163546	0.0102007	0.991861	0.999036
znf-207	WBGene00007105	699.971	0.11623	0.0674337	1.72362	0.0847757	0.798052	497.555	0.0017883	0.0822449	0.0217436	0.982652	0.999988	1816.57	-0.0955689	0.0769742	-1.24157	0.214395	0.678735
mff-1	WBGene00008691	31.4402	0.229139	0.13296	1.72337	0.0848213	0.798052	27.3459	0.0320699	0.129857	0.246962	0.804938	0.999988	83.3194	-0.137404	0.14359	-0.95692	0.338607	0.771342
byn-1	WBGene00000276	419.672	-0.15294	0.0888035	-1.72223	0.0850285	0.799086	254.488	-0.00557625	0.102544	-0.0543789	0.956633	0.999988	1010.85	0.0782294	0.0737017	1.06143	0.288493	0.74206
asd-1	WBGene00011279	292.673	-0.157782	0.0916379	-1.7218	0.085106	0.799086	199.764	0.0621562	0.114284	0.543874	0.586528	0.999988	776.557	0.221049	0.0852056	2.59431	0.00947817	0.164463
clh-6	WBGene00000533	318.546	-0.152932	0.0888779	-1.7207	0.085305	0.799086	199.694	0.0233198	0.105792	0.220431	0.825535	0.999988	809.742	0.10399	0.0728681	1.4271	0.153551	0.605473
Y73B6A.6	WBGene00044503	1.58266	0.0972763	0.0565387	1.72053	0.085337	NA	1.22589	-0.0350601	0.0527491	-0.664658	0.506269	NA	3.3612	0.0342292	0.108344	0.315929	0.752056	NA
dmsr-7	WBGene00016428	3.2977	-0.132984	0.0773222	-1.71987	0.0854557	0.799086	1.16974	0.0261659	0.051826	0.50488	0.613643	NA	7.74414	0.0105681	0.132873	0.0795349	0.936607	0.991195
eif-1	WBGene00020868	778.22	-0.127465	0.074133	-1.7194	0.0855411	0.799086	526.274	0.112684	0.0820523	1.37331	0.169655	0.944875	1962.61	-0.0546792	0.0575421	-0.950246	0.341987	0.773422
T12G3.4	WBGene00011739	228.188	0.178675	0.10395	1.71886	0.0856407	0.799086	159.281	-0.003303	0.116432	-0.0283686	0.977368	0.999988	607.299	-0.163836	0.0983994	-1.66501	0.0959114	0.512031
slc-25A29	WBGene00008320	14.688	-0.201955	0.117495	-1.71885	0.085642	0.799086	9.60728	0.0173883	0.095063	0.182914	0.854866	NA	21.2358	-0.287205	0.161619	-1.77705	0.0755604	0.467654
cct-2	WBGene00000378	2135.29	-0.110535	0.0643078	-1.71884	0.0856443	0.799086	1365.54	-0.0746007	0.0887164	-0.84089	0.400409	0.999988	5217.27	0.153548	0.10068	1.52511	0.127231	0.563101
Y54G2A.7	WBGene00043702	10.51	0.187204	0.108932	1.71853	0.0856991	0.799086	8.58391	0.011203	0.0975972	0.114788	0.908613	NA	27.1129	-0.444595	0.16451	-2.70254	0.00688121	0.137162
col-65	WBGene00000641	11.3806	-0.175996	0.102435	-1.71813	0.0857735	0.799086	4.70278	0.0193611	0.085039	0.227673	0.8199	NA	24.1514	-0.182998	0.161439	-1.13354	0.256988	0.718222
ekl-5	WBGene00012512	249.437	0.164098	0.0955097	1.71813	0.0857737	0.799086	161.743	-0.225618	0.115028	-1.96142	0.0498301	0.758455	606.517	0.0749838	0.102397	0.732283	0.463996	0.844101
T04D3.5	WBGene00011434	188.808	0.173446	0.100984	1.71755	0.0858779	0.799086	129.064	-0.168948	0.116502	-1.45017	0.147012	0.943256	425.937	-0.105918	0.0980816	-1.0799	0.280188	0.738572
wdr-23	WBGene00008419	457.267	-0.136041	0.0792251	-1.71715	0.085952	0.799086	298.79	0.0496224	0.0956534	0.518773	0.603919	0.999988	1186.67	-0.0537294	0.100135	-0.53657	0.591565	0.891177
pho-5	WBGene00015161	184.476	-0.17624	0.102653	-1.71686	0.0860044	0.799086	121.199	0.139699	0.115301	1.2116	0.225665	0.987135	503.47	0.0698461	0.089216	0.782887	0.433693	0.827266
F19B10.2	WBGene00017584	121.356	0.199849	0.116404	1.71686	0.0860052	0.799086	85.5122	-0.122952	0.124482	-0.987708	0.323296	0.999988	311.113	-0.0643014	0.102581	-0.626836	0.530767	0.869153
R12C12.6	WBGene00020026	176.942	0.181361	0.105663	1.71642	0.086086	0.799086	129.517	-0.110524	0.122687	-0.900865	0.36766	0.999988	443.414	0.135799	0.101934	1.33222	0.182787	0.640929
hsp-12.3	WBGene00002012	5.83499	-0.157163	0.0915934	-1.71588	0.0861845	0.799086	4.2688	0.0128819	0.0680532	0.189291	0.849865	NA	7.65315	-0.0538105	0.136137	-0.395266	0.692646	0.928428
Y71H2AM.11	WBGene00022176	264.744	0.15559	0.0906914	1.71559	0.0862366	0.799086	196.577	0.102492	0.103894	0.986507	0.323884	0.999988	711.266	-0.0584702	0.0805211	-0.726148	0.467748	0.845062
cysl-2	WBGene00010759	173.148	0.20341	0.118569	1.71555	0.0862447	0.799086	130.091	0.0244425	0.130598	0.187159	0.851536	0.999988	459.695	-0.341291	0.137411	-2.48373	0.0130014	0.200167
F55H2.5	WBGene00010131	137.818	-0.19228	0.112096	-1.71532	0.0862869	0.799086	90.8401	0.167529	0.124293	1.34785	0.177706	0.954143	368.597	-0.0102661	0.0980887	-0.104662	0.916644	0.986922
C52E2.5	WBGene00016884	3.19883	0.116419	0.0678905	1.71481	0.0863799	NA	2.28251	-0.0555544	0.0616437	-0.901218	0.367472	NA	5.51915	-0.263707	0.122611	-2.15076	0.0314953	0.328775
col-118	WBGene00000692	32.2439	-0.225103	0.131332	-1.714	0.0865285	0.800694	21.9277	0.0588584	0.117753	0.499848	0.617182	0.999988	84.498	-0.00797089	0.159209	-0.0500655	0.96007	0.994821
inx-9	WBGene00002131	74.5255	0.221489	0.129261	1.7135	0.0866211	0.80083	50.4947	-0.114119	0.132854	-0.858979	0.390352	0.999988	169.207	0.0290861	0.124372	0.233863	0.815091	0.963026
jmjd-3.3	WBGene00007813	11.518	-0.176909	0.103263	-1.71318	0.086679	0.80083	6.19132	0.0524695	0.0822005	0.638311	0.523271	NA	5.6436	0.0237768	0.120271	0.197693	0.843286	0.970066
Y57G11C.40	WBGene00013329	7.37116	0.177696	0.10376	1.71257	0.0867918	0.801244	6.52552	0.0412171	0.0957063	0.430663	0.666714	NA	25.9943	0.0126764	0.164526	0.0770479	0.938585	0.991392
hrg-1	WBGene00019830	186.97	-0.227373	0.132906	-1.71078	0.087121	0.803493	123.795	0.111561	0.126662	0.880776	0.378439	0.999988	512.795	0.221369	0.149614	1.4796	0.138979	0.582235
ger-1	WBGene00019813	35.6416	0.224637	0.131328	1.71051	0.0871717	0.803493	28.2387	0.0116526	0.130122	0.0895515	0.928644	0.999988	101.245	-0.322454	0.137028	-2.35319	0.018613	0.247318
W02B8.2	WBGene00012198	306.376	0.224997	0.131577	1.71001	0.0872638	0.803714	174.497	-0.68565	0.118032	-5.80902	6.28e-09	3.81e-06	562.222	0.248583	0.11581	2.14648	0.0318349	0.32997
F09E10.1	WBGene00017294	33.235	0.225834	0.13217	1.70866	0.0875142	0.80539	25.6134	0.0540054	0.127428	0.423813	0.671703	0.999988	86.5319	-0.164624	0.154574	-1.06502	0.286869	0.741529
bath-23	WBGene00021727	4.74784	-0.149166	0.0873277	-1.70812	0.0876143	0.805683	4.11428	0.0370729	0.0670475	0.552935	0.580308	NA	7.29487	-0.0574431	0.133994	-0.4287	0.668141	0.919236
icd-2	WBGene00022042	4071.85	-0.108547	0.0635896	-1.70699	0.0878242	0.806961	2672.74	0.0447598	0.0711042	0.629496	0.529024	0.999988	#N/A	#N/A	#N/A	#N/A	#N/A	#N/A
Y49G5B.1	WBGene00021732	253.616	-0.178517	0.104629	-1.7062	0.0879716	0.806961	163.612	-0.0503157	0.122254	-0.411567	0.680657	0.999988	642.858	0.240212	0.125506	1.91395	0.055626	0.418748
T05E7.1	WBGene00020258	25.9197	0.223393	0.130956	1.70587	0.0880322	0.806961	19.9613	0.0443227	0.122929	0.360557	0.718431	0.999988	69.3199	-0.306723	0.149051	-2.05784	0.0396059	0.362588
ace-2	WBGene00000036	27.065	-0.223952	0.131288	-1.7058	0.0880451	0.806961	16.3862	0.0374689	0.117682	0.318391	0.750188	0.999988	26.9474	-0.0138417	0.0549043	-0.252106	0.800959	0.959139
plk-3	WBGene00004044	1489.19	-0.0977424	0.0573091	-1.70553	0.0880956	0.806961	966.609	-0.03795	0.071944	-0.527493	0.597851	0.999988	3699.48	0.117862	0.0711999	1.65537	0.0978504	0.514661
ccep-290	WBGene00021643	1.84165	0.0980422	0.057534	1.70407	0.0883675	NA	1.39064	-0.0321917	0.049468	-0.650758	0.515203	NA	5.01396	0.181449	0.124838	1.45348	0.146092	0.594712
T01H3.3	WBGene00011349	319.26	-0.153557	0.0901551	-1.70325	0.0885209	0.80964	211.616	0.047184	0.107445	0.439145	0.660556	0.999988	801.778	0.0103792	0.0840958	0.123421	0.901773	0.983949
W06F12.2	WBGene00012306	55.2165	0.223892	0.131461	1.7031	0.0885485	0.80964	43.8836	0.0566152	0.132722	0.426569	0.669693	0.999988	151.798	-0.335917	0.129392	-2.59613	0.00942801	0.164305
W10G11.2	WBGene00021135	19.9137	-0.210818	0.123802	-1.70286	0.0885941	0.80964	10.5567	0.0764903	0.105628	0.724151	0.468973	NA	66.9996	0.383148	0.152541	2.51176	0.012013	0.19185
R09E10.5	WBGene00011175	5.08827	0.156344	0.091833	1.70248	0.0886651	0.809661	5.2626	0.0596008	0.0869796	0.685228	0.4932	NA	15.1518	-0.356178	0.151767	-2.34687	0.0189318	0.249335
nos-3	WBGene00003785	1391.74	-0.131286	0.0771526	-1.70164	0.0888231	0.810477	884.817	-0.090176	0.100097	-0.900887	0.367649	0.999988	3334.24	0.16997	0.104911	1.62013	0.105205	0.529123
Y67H2A.2	WBGene00013461	349.915	-0.221572	0.130321	-1.7002	0.0890926	0.811516	228.239	0.137741	0.117973	1.16757	0.242981	0.99951	863.064	0.0410767	0.081898	0.501559	0.615978	0.90272
C39D10.7	WBGene00016534	4038.73	-0.124923	0.0734804	-1.70009	0.0891146	0.811516	2512.93	-0.120544	0.0924785	-1.30348	0.192411	0.961229	9619.46	0.204604	0.122417	1.67137	0.094649	0.509811
anr-35	WBGene00219589	8.33118	-0.180291	0.106058	-1.69993	0.0891435	0.811516	6.17693	0.0641554	0.0861871	0.744374	0.45665	NA	11.7172	-0.185464	0.142914	-1.29773	0.194379	0.655049
sinh-1	WBGene00013261	126.737	0.195423	0.115013	1.69914	0.0892935	0.812011	86.316	-0.128236	0.123386	-1.0393	0.298665	0.999988	308.201	-0.0586317	0.0944825	-0.620556	0.534892	0.869503
let-754	WBGene00002879	568.426	-0.13901	0.0818457	-1.69844	0.089425	0.812011	381.665	0.176244	0.0940558	1.87383	0.060954	0.775716	1286.76	-0.238537	0.130811	-1.82353	0.0682231	0.446749
W02D3.12	WBGene00020937	41.8795	0.22593	0.133043	1.69818	0.0894744	0.812011	28.6749	-0.0518452	0.128506	-0.403445	0.686621	0.999988	112.626	-0.213329	0.152069	-1.40284	0.160664	0.613378
zhp-1	WBGene00018867	87.1958	-0.216593	0.127558	-1.698	0.0895074	0.812011	54.3412	0.113781	0.132448	0.859065	0.390305	0.999988	209.413	0.16585	0.125559	1.3209	0.186536	0.644665
K02E11.6	WBGene00010515	5.79286	-0.160025	0.0942531	-1.69782	0.0895423	0.812011	5.15205	0.0908502	0.0811479	1.11956	0.2629	NA	16.7111	0.129953	0.162314	0.800628	0.423347	0.820782
B0024.3	WBGene00007096	3.99488	-0.13633	0.0803459	-1.69679	0.0897366	0.812861	4.57021	0.106515	0.0703625	1.5138	0.130077	NA	10.5282	-0.148849	0.151897	-0.979937	0.327117	0.767868
Y4C6B.3	WBGene00021157	25.9211	-0.219874	0.129598	-1.69659	0.0897739	0.812861	12.3458	-0.00116746	0.113947	-0.0102456	0.991825	NA	63.4498	0.253454	0.164535	1.54042	0.123457	0.559533
rab-3	WBGene00004267	26.7554	-0.220057	0.129773	-1.6957	0.0899421	0.8132	13.9134	0.00503678	0.114858	0.043852	0.965022	0.999988	56.3337	0.11318	0.15008	0.754128	0.450772	0.836449
tiar-3	WBGene00007396	10.3417	-0.192971	0.113821	-1.6954	0.0900002	0.8132	5.12286	0.0524751	0.0872525	0.601416	0.547563	NA	26.8832	-0.085784	0.163382	-0.525053	0.599547	0.895714
qua-1	WBGene00004264	15.9103	-0.185708	0.109543	-1.6953	0.0900183	0.8132	6.30787	-0.0197037	0.0879814	-0.223953	0.822794	NA	33.2541	0.0294424	0.163876	0.179663	0.857417	0.972578
dct-7	WBGene00017488	11.391	-0.192367	0.113593	-1.69347	0.0903666	0.813415	4.94434	-0.107286	0.0666555	-1.60957	0.107493	NA	4.49421	0.0530551	0.106816	0.496696	0.619403	NA
F07A11.4	WBGene00008547	38.2609	0.22509	0.132918	1.69345	0.0903701	0.813415	27.839	-0.0742185	0.129342	-0.573817	0.566091	0.999988	90.346	-0.0281687	0.160265	-0.175763	0.86048	0.973029
cisd-3.2	WBGene00022053	333.421	-0.150251	0.0887312	-1.69333	0.0903933	0.813415	223.221	0.178276	0.105193	1.69475	0.0901232	0.882255	928.935	-0.102949	0.0714486	-1.44089	0.149617	0.600078
fbxa-61	WBGene00022486	5.85846	0.140785	0.0831505	1.69313	0.0904302	0.813415	5.05772	-0.00172795	0.0820041	-0.0210715	0.983189	NA	0	NA	NA	NA	NA	NA
tsp-2	WBGene00006628	5.55293	-0.160511	0.0948063	-1.69304	0.0904484	0.813415	6.33307	0.180421	0.0851064	2.11995	0.0340106	NA	22.1464	-0.00195661	0.150735	-0.0129805	0.989643	0.99885
arf-1.1	WBGene00000190	4.12858	0.135416	0.0799894	1.69292	0.0904703	0.813415	6.45357	0.171866	0.0921722	1.86462	0.0622346	NA	26.9739	-0.828079	0.160225	-5.16823	2.36326e-07	2.34363e-05
F59B1.2	WBGene00019097	220.643	0.17811	0.105244	1.69234	0.0905802	0.813415	174.937	0.270023	0.117707	2.29402	0.0217892	0.593063	707.999	-0.523356	0.0818494	-6.39413	1.61462e-10	2.75763e-08
F13D2.1	WBGene00008735	44.6904	0.225115	0.133025	1.69227	0.0905941	0.813415	27.5357	-0.198766	0.127149	-1.56326	0.117992	0.907357	103.032	0.261045	0.136868	1.90727	0.0564857	0.421739
K09A9.6	WBGene00010703	39.2955	-0.225062	0.133041	-1.69167	0.0907093	0.813539	25.0699	0.123535	0.12803	0.964894	0.334598	0.999988	106.123	0.122056	0.137787	0.885833	0.375708	0.793238
casy-1	WBGene00000403	172.724	-0.200733	0.118673	-1.69148	0.0907459	0.813539	98.8993	-0.156253	0.129973	-1.2022	0.229288	0.988386	358.29	-0.150537	0.135861	-1.10802	0.267854	0.726632
F17C11.13	WBGene00023503	3.65425	-0.12434	0.0735412	-1.69075	0.0908841	0.813647	2.04513	0.0722971	0.0568595	1.2715	0.203549	NA	16.9892	0.0265072	0.150815	0.175759	0.860483	0.973029
F40F8.4	WBGene00009577	35.4044	-0.224111	0.132568	-1.69054	0.090925	0.813647	21.3545	0.0110409	0.12012	0.0919152	0.926765	0.999988	69.095	-0.0743236	0.149608	-0.49679	0.619337	0.90425
cyb-1	WBGene00000865	1626.13	-0.120893	0.0715205	-1.69033	0.090965	0.813647	1027.23	-0.0818394	0.0846931	-0.966306	0.333891	0.999988	4007.87	0.13035	0.110044	1.18453	0.236203	0.698217
fbxa-145	WBGene00018595	25.1408	0.219923	0.130172	1.68948	0.0911268	0.813957	17.2699	-0.0722621	0.121614	-0.594193	0.552383	0.999988	56.0622	-0.140744	0.16405	-0.857933	0.390929	0.80431
snx-1	WBGene00004927	341.109	0.150611	0.0891546	1.68932	0.0911583	0.813957	237.382	-0.0822855	0.10204	-0.806402	0.420011	0.999988	807.066	-0.0667675	0.0889907	-0.750276	0.453089	0.837462
nrf-6	WBGene00003813	221.799	0.183474	0.108633	1.68893	0.0912321	0.813957	161.97	0.0907542	0.11859	0.76528	0.444105	0.999988	672.868	0.0090307	0.10886	0.0829569	0.933886	0.990735
W05H9.2	WBGene00021049	133.426	0.187623	0.111105	1.68871	0.0912759	0.813957	93.1567	-0.0913941	0.124943	-0.731487	0.464482	0.999988	338.354	0.00805018	0.0944362	0.0852447	0.932067	0.990406
pmp-1	WBGene00004058	60.1274	-0.221014	0.131031	-1.68673	0.0916552	0.815682	44.0093	0.318947	0.132837	2.40103	0.016349	0.529289	210.344	0.0952079	0.134905	0.705738	0.480351	0.848686
alg-2	WBGene00000106	480.302	0.141998	0.0841864	1.68671	0.0916592	0.815682	319.036	-0.179489	0.104744	-1.71359	0.0866042	0.86686	1168.57	0.0905601	0.11364	0.796904	0.425507	0.822842
egl-21	WBGene00001189	177.559	-0.188949	0.112031	-1.68657	0.0916861	0.815682	101.867	-0.0370789	0.123438	-0.300386	0.763883	0.999988	406.26	-0.0491797	0.0989676	-0.496927	0.61924	0.90425
grl-21	WBGene00001730	2.69266	-0.108771	0.0644935	-1.68654	0.0916926	NA	1.37128	0.0592874	0.0495292	1.19702	0.231299	NA	6.12222	-0.123034	0.131141	-0.938176	0.348154	0.777893
T06G6.3	WBGene00011545	2.80873	-0.106639	0.0632424	-1.6862	0.0917577	NA	0.568672	0.00499554	0.0312645	0.159783	0.873052	NA	4.06328	0.0325776	0.104576	0.311522	0.755404	NA
irg-2	WBGene00016783	12.2902	0.196401	0.116478	1.68616	0.0917649	0.815682	16.7896	0.304632	0.118251	2.57615	0.00999085	0.401433	67.0501	-0.776957	0.16236	-4.78539	1.70654e-06	0.000138061
cyp-13A12	WBGene00008810	7.32959	-0.133545	0.079213	-1.6859	0.0918153	0.815682	2.32263	0.00834401	0.0673763	0.123842	0.90144	NA	10.1692	-0.420609	0.147205	-2.8573	0.00427265	0.0978414
skr-20	WBGene00004826	21.2994	0.212571	0.126152	1.68504	0.0919804	0.81647	16.2034	-0.117644	0.121306	-0.969818	0.332137	0.999988	58.2155	0.0486127	0.152263	0.319268	0.749523	0.94571
hpo-9	WBGene00015463	555.08	0.124729	0.0740375	1.68467	0.0920529	0.81647	377.951	-0.0426531	0.0907068	-0.470231	0.63819	0.999988	1437.27	0.0872939	0.0792018	1.10217	0.270387	0.729477
flp-7	WBGene00001450	12.0077	-0.185231	0.109983	-1.68418	0.0921471	0.81647	4.0957	-0.0601512	0.0779459	-0.771704	0.44029	NA	20.8226	0.0976106	0.158112	0.617351	0.537003	0.869503
ZK354.2	WBGene00022705	1.54769	0.095959	0.0569824	1.68401	0.0921797	NA	1.57104	-0.0111708	0.0578216	-0.193193	0.846807	NA	4.07103	-0.113117	0.116486	-0.971075	0.331511	NA
F54D5.3	WBGene00010049	303.769	0.167839	0.0996667	1.684	0.092181	0.81647	225.189	0.0924242	0.109809	0.841684	0.399965	0.999988	811.147	-0.249736	0.0873852	-2.85787	0.00426494	0.0978414
B0001.7	WBGene00007092	408.619	-0.138484	0.0822687	-1.68331	0.0923149	0.816834	242.029	-0.131399	0.104726	-1.25469	0.209591	0.980318	940.271	0.110086	0.106365	1.03499	0.300676	0.751964
Y38F2AL.12	WBGene00219413	4.17893	0.140506	0.0834943	1.68283	0.0924088	0.816834	3.7727	0.00491463	0.0775126	0.0634043	0.949445	NA	5.37563	-0.0980296	0.125148	-0.783313	0.433444	0.827194
Y71A12B.19	WBGene00077443	1.67493	0.0916407	0.0544583	1.68277	0.0924201	NA	2.06933	0.0214071	0.0615161	0.347992	0.727846	NA	9.06549	-0.0365369	0.123907	-0.294873	0.768091	0.949267
C01H6.8	WBGene00007257	8.78936	-0.171712	0.102044	-1.68272	0.09243	0.816834	4.57422	0.0639295	0.0792855	0.80632	0.420059	NA	24.5146	-0.0223288	0.161718	-0.138073	0.890183	0.982188
cal-3	WBGene00000287	2.83411	-0.109481	0.0651145	-1.68136	0.0926929	NA	1.04843	0.0424249	0.0483877	0.876771	0.380611	NA	8.84466	0.0371978	0.139129	0.267362	0.78919	0.955352
T16G12.1	WBGene00011803	110.481	0.203167	0.120845	1.68123	0.0927185	0.818211	85.9272	0.0698655	0.130274	0.536295	0.591755	0.999988	292.914	-0.118823	0.131619	-0.90278	0.366643	0.789747
pifk-1	WBGene00018076	79.6149	0.218367	0.129915	1.68084	0.0927939	0.818211	54.6579	-0.176065	0.132698	-1.32681	0.184573	0.955594	182.195	0.158617	0.126692	1.25199	0.210575	0.675775
F53C11.1	WBGene00009971	45.7408	0.222928	0.132629	1.68084	0.0927939	0.818211	44.2267	0.231934	0.132847	1.74588	0.0808321	0.844739	158.875	-0.344323	0.135042	-2.54976	0.0107798	0.17852
tbc-3	WBGene00009322	431.761	-0.132515	0.0788559	-1.68047	0.0928653	0.818228	275.266	0.0251484	0.108807	0.231128	0.817215	0.999988	1062.01	-0.0423842	0.112182	-0.377817	0.705567	0.933755
cdc-6	WBGene00000382	471.325	-0.131275	0.0781669	-1.67941	0.0930713	0.818633	308.443	0.129555	0.100861	1.28449	0.198969	0.968438	1244.35	-0.0537919	0.0818819	-0.656945	0.511216	0.86035
dod-21	WBGene00007873	1.75076	0.09691	0.0577255	1.67881	0.0931895	NA	3.42517	0.0826886	0.0636955	1.29819	0.194224	NA	18.6262	-0.102064	0.119098	-0.856972	0.39146	0.80431
B0454.5	WBGene00015196	34.2393	0.222227	0.132374	1.67879	0.0931934	0.818633	25.2586	0.0151762	0.126302	0.120158	0.904358	0.999988	100.884	-0.0579205	0.147796	-0.391894	0.695137	0.928844
cutl-10	WBGene00013180	6.34208	0.1671	0.0995441	1.67866	0.0932188	0.818633	5.34841	0.00645885	0.085598	0.0754556	0.939852	NA	22.3245	0.0591098	0.162283	0.364239	0.71568	0.936844
pps-1	WBGene00004091	428.275	0.14802	0.0882151	1.67795	0.0933571	0.818633	305.95	-0.0536657	0.104684	-0.512645	0.6082	0.999988	1070.35	0.0188003	0.0763418	0.246265	0.805477	0.960411
pcn-1	WBGene00003955	2077.46	-0.105731	0.0630124	-1.67794	0.0933583	0.818633	1382.13	0.00326555	0.0872504	0.0374273	0.970144	0.999988	5049.93	0.013416	0.104738	0.128092	0.898076	0.982333
ppat-1	WBGene00011407	32.6613	0.223152	0.133011	1.6777	0.0934065	0.818633	22.8639	-0.0172013	0.128504	-0.133858	0.893515	0.999988	93.0264	-0.263434	0.134863	-1.95335	0.0507783	0.404418
dhs-26	WBGene00000989	10.9867	-0.174279	0.103916	-1.67711	0.0935206	0.818633	5.46456	0.0464603	0.0838659	0.553984	0.57959	NA	39.6195	0.254301	0.163323	1.55705	0.119458	0.550799
rps-4	WBGene00004473	6995.99	-0.109831	0.0654901	-1.67706	0.0935301	0.818633	4427.94	-0.0839922	0.0791656	-1.06097	0.288705	0.999988	16439.6	0.0612136	0.120668	0.507287	0.611953	0.900947
Y47G6A.5	WBGene00021635	42.7197	0.222977	0.132959	1.67703	0.0935362	0.818633	37.4391	0.0652337	0.129424	0.504032	0.614239	0.999988	137.326	-0.207015	0.160771	-1.28764	0.19787	0.661262
fntb-1	WBGene00006465	477.954	-0.138995	0.0829241	-1.67617	0.0937044	0.819497	313.547	0.0879574	0.097157	0.905312	0.3653	0.999988	1244.53	0.00505914	0.0708717	0.0713844	0.943092	0.991735
R10E9.2	WBGene00011214	1.99351	0.0858519	0.0512592	1.67486	0.0939622	NA	1.1967	-0.0477826	0.0411864	-1.16015	0.245986	NA	3.28921	0.133684	0.0878121	1.52239	0.127912	NA
prk-2	WBGene00004183	14.9167	-0.202771	0.121074	-1.67477	0.0939797	0.820266	6.6571	-0.00600716	0.0972017	-0.0618009	0.950721	NA	32.9141	0.185265	0.162465	1.14034	0.254145	0.714826
C04F5.8	WBGene00015450	292.049	0.158394	0.0945783	1.67474	0.0939857	0.820266	193.115	-0.0621123	0.113281	-0.548301	0.583485	0.999988	749.69	0.0316781	0.0705392	0.449085	0.653371	0.913893
dld-1	WBGene00010794	1471.63	-0.109897	0.0656233	-1.67466	0.0940011	0.820266	900.137	-0.0726107	0.0798661	-0.909155	0.363269	0.999988	3510.83	-0.0217131	0.0909518	-0.238732	0.811314	0.961705
msp-76	WBGene00003463	1.73571	0.0815987	0.0487351	1.67433	0.0940652	NA	1.02172	-0.0425595	0.0379972	-1.12007	0.262684	NA	2.78317	0.161836	0.0755752	2.1414	0.0322422	NA
cyp-14A1	WBGene00010705	8.81349	-0.181477	0.108416	-1.6739	0.0941497	0.820955	5.14558	0.108315	0.0879353	1.23175	0.218041	NA	34.5634	0.322749	0.163484	1.9742	0.0483593	0.397366
tbc-16	WBGene00018639	4.2805	-0.136597	0.0816464	-1.67304	0.0943199	0.821579	1.65413	0.0277483	0.0563641	0.492304	0.622505	NA	8.52906	-0.0419303	0.14461	-0.289954	0.771851	0.950476
frpr-19	WBGene00021510	26.2322	0.21281	0.127215	1.67283	0.0943607	0.821579	17.0636	-0.14318	0.119735	-1.1958	0.231774	0.991096	66.6353	0.0313179	0.151128	0.207228	0.835832	0.968721
anr-32	WBGene00219683	2.73731	0.0938727	0.0561227	1.67263	0.0943994	NA	1.96702	-0.0321006	0.0465428	-0.689701	0.490382	NA	2.17074	-0.064983	0.085954	-0.75602	0.449637	NA
F54E12.2	WBGene00010061	1882.95	-0.108028	0.0645984	-1.6723	0.0944644	0.821875	1181.13	-0.0569348	0.0774416	-0.735197	0.46222	0.999988	4715.51	0.158377	0.070365	2.25079	0.0243988	0.28877
ZC317.6	WBGene00022589	1.42656	-0.0827126	0.0495014	-1.67091	0.0947391	NA	0	NA	NA	NA	NA	NA	4.24066	0.122392	0.0816935	1.49819	0.134084	NA
F26G1.5	WBGene00017841	4.85465	-0.139637	0.0836085	-1.67013	0.0948939	0.82486	3.14372	0.106838	0.0690814	1.54655	0.121972	NA	14.298	-0.0684004	0.153298	-0.446192	0.655459	0.914669
cnc-7	WBGene00010005	12.9153	0.197421	0.118226	1.66986	0.0949474	0.82486	10.3863	-0.0954945	0.108589	-0.879409	0.379179	NA	25.1275	-0.319611	0.163468	-1.95519	0.0505607	0.404032
msra-1	WBGene00018393	158.16	-0.201445	0.12068	-1.66925	0.0950672	0.825293	123.455	0.388733	0.123714	3.14218	0.00167694	0.143607	489.093	-0.0191215	0.102634	-0.186308	0.852204	0.971178
T27F6.7	WBGene00012106	199.783	-0.173535	0.103984	-1.66886	0.0951447	0.825357	118.35	-0.00814584	0.122751	-0.0663605	0.947091	0.999988	486.747	0.0134164	0.105024	0.127746	0.89835	0.982333
F49F1.7	WBGene00018647	7.70605	0.15134	0.0907191	1.66823	0.0952698	0.825793	9.25568	0.0153191	0.0842267	0.181879	0.855678	NA	27.0159	-0.246594	0.164252	-1.50131	0.133274	0.571456
kat-1	WBGene00002183	1191.9	-0.109401	0.0655936	-1.66787	0.0953421	0.825793	781.832	0.0532194	0.0840795	0.632965	0.526757	0.999988	3163.21	0.041244	0.0819087	0.503535	0.614588	0.902614
sek-3	WBGene00022613	115.85	0.197934	0.118697	1.66755	0.0954051	0.825793	75.6479	-0.114343	0.128263	-0.89147	0.372677	0.999988	299.818	0.0277528	0.108341	0.256161	0.797827	0.957401
B0393.3	WBGene00007168	970.442	-0.114284	0.0685533	-1.66708	0.0954994	0.826003	642.284	0.0713089	0.0835586	0.8534	0.393437	0.999988	2549.48	0.0791314	0.0771032	1.0263	0.304748	0.754781
alh-9	WBGene00000115	805.84	-0.108812	0.0653808	-1.66428	0.0960555	0.830204	585.712	0.212147	0.0847713	2.50258	0.0123292	0.452498	2350.41	0.106439	0.0662855	1.60576	0.108327	0.532885
pitp-1	WBGene00010813	62.4951	0.214525	0.128936	1.66381	0.0961498	0.83041	43.0878	-0.180755	0.132641	-1.36274	0.172964	0.950102	152.025	-0.0358336	0.120343	-0.297763	0.765884	0.949267
R04E5.9	WBGene00019872	33.0916	0.221264	0.13304	1.66314	0.0962844	0.830617	21.9692	-0.228828	0.129047	-1.77322	0.0761929	0.824986	55.9742	0.0872938	0.157341	0.554808	0.579026	0.888259
M4.1	WBGene00019766	641.404	-0.127109	0.0764365	-1.66293	0.0963262	0.830617	410.728	-0.117081	0.0961685	-1.21746	0.223429	0.98459	1584.02	0.105275	0.10427	1.00964	0.312669	0.7608
nbet-1	WBGene00043064	155.584	0.189235	0.113816	1.66264	0.0963851	0.830617	109.281	0.0206395	0.124951	0.165182	0.868801	0.999988	416.184	-0.207889	0.103467	-2.00922	0.0445135	0.381574
K08E7.6	WBGene00010674	2.86953	-0.118297	0.0711757	-1.66204	0.0965055	NA	0.555643	-0.00656392	0.0367885	-0.178423	0.858391	NA	4.08714	0.185193	0.121077	1.52954	0.12613	NA
Y105E8A.28	WBGene00013685	9.67075	0.166055	0.0999199	1.66188	0.0965362	0.831312	6.91225	-0.0670043	0.0916707	-0.730924	0.464826	NA	19.6377	-0.362783	0.159389	-2.27609	0.0228409	0.277543
C06G3.5	WBGene00015551	172.573	-0.182451	0.109941	-1.65954	0.0970073	0.833438	114.801	0.0874644	0.124765	0.701033	0.483282	0.999988	391.379	-0.137689	0.106371	-1.29443	0.195519	0.65727
T28D6.4	WBGene00012124	12.3567	-0.193294	0.116485	-1.65938	0.0970386	0.833438	6.72958	0.0702929	0.0947199	0.742114	0.458019	NA	29.7219	0.034773	0.161618	0.215155	0.829647	0.966429
B0250.11	WBGene00050926	1.96751	0.0862016	0.0519551	1.65916	0.0970844	NA	1.40647	-0.0321684	0.0465015	-0.69177	0.489082	NA	1.69829	0.0524758	0.0811027	0.647028	0.517614	NA
F09F7.6	WBGene00017303	27.0283	-0.217515	0.131117	-1.65894	0.0971284	0.833438	11.3936	-0.13256	0.105114	-1.26111	0.207269	NA	33.6202	-0.0961318	0.163558	-0.587755	0.556697	0.876082
osm-10	WBGene00003890	3.56322	-0.124835	0.07525	-1.65894	0.0971285	0.833438	1.21508	0.0237626	0.0512527	0.463636	0.642908	NA	7.53187	0.0151747	0.1401	0.108314	0.913747	0.986767
DH11.5	WBGene00008438	23.308	-0.213373	0.128624	-1.6589	0.0971367	0.833438	11.2862	0.0324724	0.112186	0.289451	0.772237	NA	52.417	-0.000593741	0.159228	-0.00372887	0.997025	0.999059
math-47	WBGene00022688	1.57583	0.080892	0.0487698	1.65865	0.0971863	NA	0.966448	-0.0424514	0.0401213	-1.05808	0.290021	NA	0.628689	0.0245496	0.0480903	0.51049	0.609709	NA
tig-2	WBGene00006570	14.3188	0.199047	0.120054	1.65798	0.0973215	0.833727	12.9962	-0.000203856	0.111856	-0.00182249	0.998546	NA	39.9073	0.0517752	0.164519	0.314706	0.752985	0.946968
W03D8.7	WBGene00020988	7.50389	0.168816	0.101826	1.65788	0.0973407	0.833727	7.46145	0.0851179	0.100554	0.846486	0.397281	NA	29.5683	-0.501726	0.164176	-3.05603	0.00224286	0.0617013
rol-3	WBGene00004395	15.0469	-0.191798	0.115703	-1.65768	0.0973825	0.833727	12.8399	0.134592	0.103636	1.2987	0.194047	NA	43.4299	0.153268	0.156962	0.976464	0.328835	0.767868
Y71H2AM.10	WBGene00022175	8.99053	-0.17124	0.103411	-1.65591	0.0977395	0.836137	7.04596	0.0982084	0.0914312	1.07412	0.282767	NA	25.4921	-0.099694	0.162976	-0.611709	0.540731	0.870336
F16F9.3	WBGene00017514	2.8443	-0.117172	0.0707622	-1.65585	0.0977521	NA	0.643975	-0.00251476	0.0408014	-0.0616342	0.950854	NA	#N/A	#N/A	#N/A	#N/A	#N/A	#N/A
Y37H9A.5	WBGene00014871	22.0173	0.200084	0.120864	1.65544	0.0978348	0.836137	17.1243	0.0112987	0.116034	0.0973741	0.922429	0.999988	48.3805	-0.764499	0.160287	-4.76958	1.84614e-06	0.000146464
gcp-2.1	WBGene00020082	222.162	0.156666	0.0946487	1.65524	0.0978767	0.836137	159.708	0.100218	0.11688	0.857439	0.391202	0.999988	682.775	-0.0495156	0.0788461	-0.628003	0.530002	0.869058
T03D8.7	WBGene00011394	3.95019	-0.14112	0.0853453	-1.65352	0.0982256	0.837684	1.48397	0.0171779	0.052148	0.329407	0.741848	NA	8.83552	-0.100036	0.136355	-0.733643	0.463166	0.843883
clec-7	WBGene00017364	18.8929	0.20078	0.121457	1.65309	0.0983132	0.837684	16.7844	0.0238656	0.123204	0.193707	0.846405	0.999988	44.1744	-0.336134	0.164301	-2.04585	0.0407713	0.367031
pup-2	WBGene00019628	2273.24	-0.11301	0.0683833	-1.6526	0.0984117	0.837684	1448.74	-0.0609829	0.08126	-0.750467	0.452974	0.999988	5510.9	0.12101	0.100199	1.2077	0.227165	0.690933
tag-325	WBGene00008006	313.156	-0.149451	0.0904936	-1.65151	0.0986352	0.837684	190.718	-0.0636103	0.109461	-0.581122	0.561159	0.999988	753.41	0.0815557	0.0951372	0.857243	0.391311	0.80431
F32D8.15	WBGene00009325	2.91225	-0.126564	0.0766363	-1.65149	0.0986383	NA	0.972645	0.0156519	0.0459278	0.340794	0.733259	NA	3.04999	0.0290874	0.0979345	0.297009	0.76646	NA
jmjd-3.1	WBGene00017571	24.5689	0.214145	0.129715	1.65089	0.0987605	0.837684	24.1423	0.00741531	0.120159	0.0617125	0.950792	0.999988	38.6072	-0.0997357	0.104922	-0.950574	0.341821	0.773422
gfi-1	WBGene00001581	1404.95	0.155364	0.0941105	1.65087	0.0987657	0.837684	992.115	-0.0528746	0.125235	-0.422202	0.672878	0.999988	3915.77	0.0171892	0.160952	0.106797	0.91495	0.986856
oac-55	WBGene00021479	4.09116	-0.131859	0.0798787	-1.65074	0.0987918	0.837684	0.992481	-0.00214365	0.0439102	-0.0488188	0.961064	NA	8.90206	0.0621063	0.12684	0.489642	0.624387	0.905115
fbxa-3	WBGene00020363	4.44448	-0.145506	0.0881713	-1.65027	0.0988882	0.837684	1.85051	0.0333469	0.0634364	0.525674	0.599114	NA	9.92542	-0.301779	0.14384	-2.09802	0.0359036	0.34637
T20D4.5	WBGene00020611	6.85761	-0.168975	0.102397	-1.6502	0.0989012	0.837684	7.28719	0.182307	0.0882148	2.06663	0.0387694	NA	49.2212	0.399724	0.163985	2.43756	0.0147869	0.215804
syx-2	WBGene00006372	25.9149	-0.217735	0.132009	-1.6494	0.0990659	0.837684	15.4459	0.142193	0.122212	1.16349	0.244629	0.999988	68.9053	-0.274857	0.154963	-1.7737	0.0761131	0.468685
enu-3.5	WBGene00012552	84.1245	0.209883	0.127258	1.64927	0.0990922	0.837684	53.1999	-0.139735	0.132852	-1.05181	0.292888	0.999988	180.098	-0.428337	0.146708	-2.91965	0.00350426	0.0841639
cbd-1	WBGene00010351	17320.6	-0.118558	0.0718884	-1.64919	0.0991087	0.837684	10459.7	-0.193938	0.0890359	-2.1782	0.0293914	0.64488	39661.4	0.230775	0.128385	1.79752	0.0722531	0.459409
C05D2.10	WBGene00015470	583.541	0.121698	0.0738158	1.64867	0.0992148	0.837684	406.142	-0.111938	0.0936463	-1.19533	0.231957	0.991196	1393.1	-0.0696419	0.0702431	-0.991441	0.32147	0.767122
Y39A1A.24	WBGene00012660	83.6554	0.199629	0.121091	1.64859	0.0992314	0.837684	51.2492	-0.172536	0.132855	-1.29868	0.194054	0.96154	192.947	0.0492302	0.148143	0.332315	0.739652	0.943112
ZK1010.8	WBGene00014181	6.83455	0.14871	0.0902129	1.64843	0.0992641	0.837684	4.72325	-0.0749654	0.0784943	-0.955043	0.339556	NA	12.4359	0.0378564	0.14725	0.257089	0.79711	0.957401
twk-12	WBGene00006667	5.43196	-0.156256	0.0947948	-1.64836	0.0992785	0.837684	2.57602	0.0510339	0.0708749	0.720056	0.471491	NA	16.0855	0.12628	0.161715	0.780877	0.434875	0.827289
gst-6	WBGene00001754	29.8376	0.217918	0.132224	1.6481	0.099332	0.837684	25.8912	0.13224	0.13084	1.01071	0.312157	0.999988	102.304	-0.462603	0.1382	-3.34735	0.000815891	0.0285029
his-32	WBGene00001906	5.5062	-0.149373	0.0906395	-1.64799	0.0993557	0.837684	3.69102	0.124135	0.0758725	1.6361	0.101818	NA	17.8971	-0.072462	0.162604	-0.445635	0.655861	0.914669
prp-21	WBGene00004188	494.242	-0.138453	0.0840581	-1.64711	0.0995362	0.837684	308.891	-0.0267134	0.101536	-0.263092	0.79248	0.999988	1226.16	0.117386	0.076838	1.52771	0.126585	0.563101
W09G10.9	WBGene00271830	12.5902	0.19279	0.117053	1.64704	0.0995499	0.837684	9.03269	-0.0532014	0.106665	-0.498773	0.617939	NA	34.7684	-0.140674	0.163468	-0.860563	0.389479	0.804246
arrd-7	WBGene00012464	23.3377	0.21398	0.129918	1.64704	0.09955	0.837684	18.0505	0.0451964	0.121859	0.370891	0.710719	0.999988	74.9118	-0.399291	0.148545	-2.68802	0.00718776	0.140521
Y50D4B.2	WBGene00021741	3.81038	0.123365	0.0749452	1.64607	0.0997496	0.838764	1.90064	-0.0755535	0.0564461	-1.33851	0.180731	NA	4.88729	-0.014753	0.123719	-0.119245	0.905081	NA
C47E8.3	WBGene00008142	2.10849	-0.0968009	0.0588614	-1.64456	0.100061	NA	1.0849	0.0600587	0.0473394	1.26868	0.204554	NA	6.60314	-0.078499	0.133372	-0.588572	0.556148	0.875535
C47D12.2	WBGene00008136	629.345	-0.121057	0.0736188	-1.64438	0.100099	0.840838	421.222	0.095961	0.0859986	1.11584	0.264489	0.999988	1679.06	0.0186558	0.068293	0.273173	0.78472	0.954377
Y6E2A.4	WBGene00012398	1.39539	-0.089395	0.0543757	-1.64403	0.100171	NA	0.0983158	0.00205254	0.0223037	0.0920268	0.926677	NA	0	NA	NA	NA	NA	NA
F57A8.7	WBGene00010182	0.834255	0.0621716	0.0378212	1.64383	0.100212	NA	0.668317	-0.0240295	0.0370626	-0.648348	0.51676	NA	1.41665	-0.0302229	0.065659	-0.460301	0.645301	NA
C33C12.10	WBGene00016342	42.6074	-0.218515	0.132951	-1.64358	0.100264	0.840838	30.9674	0.0953853	0.128195	0.744064	0.456838	0.999988	4.65539	0.0188571	0.0346075	0.544885	0.585833	NA
sna-2	WBGene00011747	717.282	0.131397	0.0799609	1.64327	0.100328	0.840838	510.546	-0.00661923	0.0965978	-0.0685236	0.945369	0.999988	1890.01	0.0363287	0.0882474	0.411669	0.680582	0.922821
pho-6	WBGene00018696	4.34072	-0.131612	0.0800934	-1.64323	0.100336	0.840838	1.56454	0.0191354	0.0538993	0.355022	0.722573	NA	6.03739	-0.0147256	0.124453	-0.118323	0.905812	0.985265
inx-3	WBGene00002125	314.338	0.141726	0.0862567	1.64307	0.100369	0.840838	197.911	-0.198586	0.108079	-1.83741	0.0661489	0.798205	758.52	0.0937166	0.087972	1.0653	0.28674	0.741529
K02A11.2	WBGene00010487	0.840104	0.0620891	0.0377961	1.64274	0.100437	NA	0.567231	-0.0231377	0.0308889	-0.749063	0.453819	NA	0.632226	0.0242989	0.0481913	0.504217	0.614109	NA
F15A4.6	WBGene00008841	65.9259	0.216202	0.131651	1.64223	0.100542	0.840838	46.9216	-0.051388	0.132849	-0.386816	0.698893	0.999988	162.432	-0.25928	0.145544	-1.78145	0.0748389	0.466888
zyg-11	WBGene00006996	1090.99	-0.104307	0.0635167	-1.64219	0.10055	0.840838	697.892	-0.0492611	0.0760399	-0.647833	0.517093	0.999988	2583.59	0.0911051	0.059684	1.52646	0.126896	0.563101
cla-1	WBGene00018468	12.0937	-0.183298	0.11163	-1.64201	0.100588	0.840838	3.85652	-0.0344008	0.0749197	-0.459169	0.646113	NA	16.6171	-0.000677177	0.133494	-0.00507272	0.995953	0.999059
sek-1	WBGene00004758	146.707	-0.179156	0.109124	-1.64177	0.100638	0.840838	96.603	0.211294	0.122883	1.71947	0.0855296	0.864174	383.956	-0.0277557	0.100141	-0.277166	0.781652	0.953664
cpt-2	WBGene00011122	494.824	-0.121896	0.0742641	-1.64139	0.100716	0.840897	330.728	0.123131	0.0925327	1.33068	0.183295	0.955594	1334.45	-0.036242	0.0941079	-0.385111	0.700155	0.930943
marg-1	WBGene00018538	9.75752	-0.172826	0.10537	-1.64018	0.100967	0.84128	4.29105	-0.00701095	0.0788076	-0.0889629	0.929111	NA	19.8197	0.223069	0.15799	1.41192	0.157975	0.608837
lron-11	WBGene00022129	20.4521	0.207373	0.126434	1.64016	0.100971	0.84128	13.8305	-0.0752716	0.113223	-0.66481	0.506172	0.999988	48.9752	-0.0840715	0.162684	-0.516776	0.605312	0.897634
miro-2	WBGene00016737	1.06066	0.0696978	0.0424955	1.64012	0.100979	NA	0.926385	-0.0201929	0.0419318	-0.481566	0.630114	NA	2.05694	-0.0572436	0.0904664	-0.632761	0.52689	NA
lips-3	WBGene00008655	2.96835	-0.121494	0.0740991	-1.63962	0.101085	NA	3.58147	0.0656052	0.062798	1.0447	0.29616	NA	6.8493	-0.13148	0.13445	-0.977909	0.328119	0.767868
rpl-30	WBGene00004444	2061.04	-0.117075	0.0714284	-1.63905	0.101203	0.84128	1372.51	0.0690094	0.0848175	0.813622	0.415862	0.999988	5074.52	-0.0882514	0.0871136	-1.01306	0.311031	0.759721
ced-2	WBGene00000416	531.398	-0.12721	0.0776286	-1.63869	0.101277	0.84128	353.069	0.0855182	0.0910053	0.939705	0.347369	0.999988	1396.32	0.0224632	0.06758	0.332394	0.739592	0.943112
rimb-1	WBGene00006513	26.8761	0.215936	0.131796	1.63841	0.101337	0.84128	21.5578	-0.116765	0.125616	-0.929535	0.352612	0.999988	70.2642	-0.0329524	0.160891	-0.204812	0.837719	0.969321
F53B6.5	WBGene00009960	0.930163	0.0705438	0.0430624	1.63817	0.101385	NA	0.625287	-0.0281328	0.0361957	-0.77724	0.437017	NA	1.58644	0.0771185	0.0618757	1.24634	0.212638	NA
fkb-7	WBGene00001432	14.8643	0.195167	0.119145	1.63807	0.101408	0.84128	9.76286	-0.123534	0.105826	-1.16733	0.243077	NA	25.122	-0.0998835	0.16432	-0.60786	0.543281	0.871247
C01G8.1	WBGene00015312	1394.07	-0.106451	0.0650088	-1.63748	0.10153	0.84128	884.808	-0.0884912	0.0818103	-1.08166	0.279402	0.999988	3419.25	0.0634686	0.112089	0.566235	0.571234	0.883247
frm-7	WBGene00001493	317.999	-0.164803	0.100653	-1.63734	0.10156	0.84128	190.702	-0.124385	0.121664	-1.02236	0.306609	0.999988	705.673	0.113943	0.13193	0.863661	0.387774	0.803447
apy-1	WBGene00017244	275.947	0.173322	0.105881	1.63695	0.101641	0.84128	222.236	0.248002	0.114049	2.17453	0.0296654	0.64488	850.22	-0.371659	0.0985274	-3.77214	0.000161854	0.00780518
toe-4	WBGene00012194	143.481	-0.18122	0.110716	-1.6368	0.101673	0.84128	77.5057	-0.140603	0.130021	-1.08139	0.279524	0.999988	318.532	0.134821	0.125195	1.07689	0.28153	0.739264
nrfl-1	WBGene00006438	190.223	0.169426	0.103531	1.63648	0.101739	0.84128	144.21	0.217232	0.112585	1.92949	0.0536695	0.769898	582.445	-0.114543	0.0873851	-1.31078	0.189932	0.648321
Y58A7A.1	WBGene00021975	25.4248	0.212438	0.129839	1.63616	0.101805	0.84128	19.9554	0.0516934	0.122231	0.422914	0.672358	0.999988	71.1957	-0.20193	0.1479	-1.36531	0.172154	0.628932
lmtr-2	WBGene00022402	193.432	0.180299	0.110199	1.63612	0.101814	0.84128	150.087	0.082309	0.115599	0.71202	0.476452	0.999988	501.015	-0.116753	0.110223	-1.05925	0.289486	0.74206
ugt-44	WBGene00008486	179.087	0.17487	0.106882	1.63611	0.101817	0.84128	129.411	0.10698	0.123358	0.867229	0.385816	0.999988	520.007	-0.0976869	0.0868468	-1.12482	0.260666	0.722492
W03A5.6	WBGene00020970	275.377	0.173452	0.106056	1.63548	0.101949	0.84128	197.725	-0.175044	0.123984	-1.41183	0.158001	0.943256	635.707	0.193009	0.0748432	2.57885	0.00991302	0.169706
C16A3.5	WBGene00015810	685.964	-0.125594	0.0768025	-1.63529	0.101989	0.84128	480.052	0.239857	0.0861676	2.78361	0.00537579	0.293949	1904.66	-0.107439	0.0609728	-1.76208	0.078055	0.472058
M03E7.1	WBGene00019753	2.04133	-0.107752	0.0659095	-1.63485	0.10208	NA	0.464214	0.00769426	0.0365263	0.21065	0.833161	NA	5.62232	0.231291	0.127825	1.80943	0.0703847	0.452678
C24A3.2	WBGene00016033	40.605	-0.216037	0.132152	-1.63476	0.1021	0.84128	21.0207	-0.0287092	0.124083	-0.231371	0.817027	0.999988	79.031	0.106176	0.158581	0.669537	0.503153	0.856938
B0462.5	WBGene00194695	6.75095	0.154305	0.0944076	1.63445	0.102164	0.84128	5.50501	-0.0145321	0.0900181	-0.161435	0.87175	NA	21.4312	-0.322836	0.164538	-1.96207	0.0497543	0.403595
klp-4	WBGene00002217	86.0524	-0.202514	0.123906	-1.63441	0.102172	0.84128	51.793	0.0830611	0.132586	0.626469	0.531008	0.999988	228.166	0.00899932	0.123848	0.0726642	0.942073	0.991735
thn-1	WBGene00009213	6.13468	0.152115	0.0930751	1.63433	0.10219	0.84128	5.06845	-0.00961506	0.085274	-0.112755	0.910225	NA	13.1915	-0.674167	0.153482	-4.39248	1.12064e-05	0.000748943
M04B2.7	WBGene00010849	1.97511	-0.0978565	0.0598776	-1.63428	0.102201	NA	0.893188	0.0497159	0.0455918	1.09046	0.275511	NA	3.61811	-0.00303781	0.0802814	-0.0378395	0.969816	NA
nhr-208	WBGene00011099	2.7703	-0.109324	0.0669052	-1.63401	0.102257	NA	1.03797	0.0310666	0.044945	0.691214	0.489431	NA	5.21029	-0.0922912	0.108149	-0.853367	0.393456	0.805217
gst-30	WBGene00001778	6.14789	-0.138967	0.0850562	-1.63383	0.102295	0.84156	5.02222	0.0639631	0.0709282	0.901801	0.367163	NA	13.1138	-0.0448663	0.155566	-0.288407	0.773035	0.951157
Y76B12C.8	WBGene00022302	4.75291	-0.137545	0.0842212	-1.63314	0.102439	0.84216	2.00592	0.0330968	0.0583809	0.566912	0.570774	NA	7.97222	0.0111338	0.127091	0.0876049	0.930191	0.990008
hst-3.1	WBGene00002030	2.91225	-0.122729	0.0751656	-1.63278	0.102515	NA	3.21979	0.0155714	0.0532952	0.292173	0.770155	NA	7.7666	0.186095	0.131352	1.41676	0.156552	0.607485
edg-1	WBGene00007109	530.131	-0.129893	0.0796019	-1.63178	0.102726	0.84378	347.53	-0.0509212	0.106281	-0.479117	0.631855	0.999988	1300.97	0.133296	0.11039	1.2075	0.22724	0.690993
try-9	WBGene00023425	0.916815	0.0612204	0.0375236	1.63152	0.102781	NA	0.920028	-0.0143436	0.0411075	-0.348929	0.727143	NA	1.81291	0.0206924	0.0876041	0.236203	0.813275	NA
cgr-1	WBGene00020847	51.2764	0.213259	0.130782	1.63065	0.102964	0.84378	36.5151	0.0259719	0.132145	0.19654	0.844187	0.999988	147.359	-0.0716844	0.14264	-0.502556	0.615277	0.90272
gtf-2F1	WBGene00015296	490.861	0.136472	0.0837427	1.62965	0.103175	0.84378	341.718	-0.00596939	0.0973674	-0.0613079	0.951114	0.999988	1266.67	0.0657372	0.0929135	0.707509	0.47925	0.847961
T28C12.2	WBGene00020889	4.14172	-0.127855	0.078483	-1.62908	0.103296	0.84378	1.29573	0.00771889	0.0497367	0.155195	0.876667	NA	7.03811	0.0548603	0.136945	0.400601	0.688714	0.92729
perm-3	WBGene00022776	372.886	-0.146585	0.089984	-1.62901	0.10331	0.84378	248.847	0.110115	0.103779	1.06106	0.288664	0.999988	980.997	-0.0319847	0.0870572	-0.367399	0.713321	0.936249
rnp-8	WBGene00020091	1011.84	-0.122163	0.0750093	-1.62864	0.10339	0.84378	645.295	-0.0868259	0.0905563	-0.958806	0.337656	0.999988	2200.89	0.188532	0.126468	1.49074	0.136029	0.577406
C27A7.5	WBGene00007756	176.862	-0.1708	0.104878	-1.62855	0.103409	0.84378	110.972	-0.0938453	0.124479	-0.753904	0.450907	0.999988	383.872	0.131411	0.105251	1.24855	0.211828	0.677994
lars-1	WBGene00003073	1421.14	-0.115836	0.0711292	-1.62853	0.103413	0.84378	901.354	-0.0354276	0.0830537	-0.426562	0.669698	0.999988	3598.24	0.100833	0.0707942	1.42431	0.154357	0.606071
F46C5.10	WBGene00009785	40.5385	-0.214063	0.13146	-1.62835	0.10345	0.84378	19.2394	-0.0759461	0.114701	-0.662125	0.507891	0.999988	77.1084	0.213408	0.161673	1.31999	0.186837	0.644665
K07E3.9	WBGene00194670	1.08452	0.068578	0.0421264	1.62791	0.103544	NA	0.682327	-0.0268631	0.0323203	-0.831153	0.405887	NA	0.536643	-0.041323	0.0427409	-0.966825	0.333632	NA
F11A5.9	WBGene00008677	274.48	-0.165102	0.101434	-1.62768	0.103593	0.84378	147.79	-0.309207	0.120277	-2.57079	0.0101467	0.405773	559.45	0.169547	0.125831	1.34742	0.177846	0.634413
grdn-1	WBGene00013082	34.6945	0.216472	0.132999	1.62762	0.103605	0.84378	26.8503	-0.0763161	0.128937	-0.591885	0.553928	0.999988	96.9888	-0.0814667	0.152608	-0.533829	0.59346	0.891922
VM106R.1	WBGene00014848	8.38864	-0.167527	0.102929	-1.6276	0.10361	0.84378	6.49558	0.0752859	0.0837424	0.899018	0.368643	NA	23.6691	0.285094	0.164319	1.73501	0.0827391	0.482658
hsp-90	WBGene00000915	18938.6	-0.0753823	0.046318	-1.62749	0.103632	0.84378	12103.8	-0.0895249	0.0588807	-1.52045	0.128399	0.919396	45496.1	0.0775179	0.0844331	0.918098	0.358567	0.7825
T19C3.5	WBGene00020563	38.6859	0.216391	0.132962	1.62746	0.103638	0.84378	24.777	-0.12451	0.127979	-0.972897	0.330605	0.999988	88.7966	0.122294	0.141709	0.862995	0.38814	0.803598
C24D10.4	WBGene00016055	204.429	0.169147	0.10398	1.62673	0.103795	0.844461	145.618	-0.0356316	0.109712	-0.324774	0.745352	0.999988	542.166	-0.0500271	0.0850193	-0.588421	0.55625	0.875535
drp-1	WBGene00001093	759.333	-0.117534	0.0722664	-1.6264	0.103865	0.844461	497.412	0.00485735	0.0942199	0.0515534	0.958885	0.999988	1973.04	0.146717	0.102954	1.42507	0.154137	0.606071
ZC13.2	WBGene00022503	1.89539	-0.097933	0.0602839	-1.62453	0.104263	NA	0.300894	0.00208314	0.0235736	0.0883677	0.929584	NA	2.36608	0.00256072	0.092505	0.027682	0.977916	NA
R11F4.3	WBGene00020009	18.0467	0.201287	0.123905	1.62453	0.104263	0.847113	19.9834	0.131138	0.118305	1.10848	0.267657	0.999988	#N/A	#N/A	#N/A	#N/A	#N/A	#N/A
dyf-19	WBGene00012826	1.78463	-0.10169	0.0626134	-1.6241	0.104354	NA	0.454373	0.015251	0.0363162	0.419949	0.674523	NA	4.13581	0.0202248	0.117102	0.172712	0.862878	NA
prhg-1	WBGene00022391	7.40868	-0.149979	0.0923823	-1.62346	0.104491	0.848376	3.98538	0.0700252	0.0766146	0.913992	0.360721	NA	16.3504	-0.0058115	0.163134	-0.035624	0.971582	0.996444
Y17G7B.3	WBGene00012459	81.6665	0.200637	0.1237	1.62196	0.104812	0.84961	59.5978	-0.0587193	0.130775	-0.449011	0.653423	0.999988	226.671	0.0612129	0.102082	0.599647	0.548742	0.872269
gly-6	WBGene00001631	58.4794	-0.209646	0.129307	-1.62131	0.104952	0.84961	35.4499	0.164394	0.132157	1.24393	0.213524	0.983081	184.502	-0.0417196	0.115135	-0.362355	0.717087	0.936891
mrps-34	WBGene00010905	147.639	-0.173784	0.107245	-1.62044	0.105137	0.84961	89.4182	0.0815646	0.130632	0.624383	0.532376	0.999988	408.413	0.0320801	0.104779	0.306169	0.759476	0.949072
nspc-15	WBGene00009639	45.3887	-0.213132	0.131538	-1.62031	0.105167	0.84961	22.3204	-0.0944949	0.120443	-0.78456	0.432712	0.999988	25.105	0.0259956	0.136017	0.191121	0.848431	0.970436
rps-6	WBGene00004475	5992.61	-0.105904	0.0653661	-1.62017	0.105196	0.84961	3820.47	-0.0597758	0.0744387	-0.803021	0.421963	0.999988	14795.6	0.024928	0.114142	0.218394	0.827122	0.965958
rilp-1	WBGene00007860	307.327	-0.140438	0.0866937	-1.61993	0.105247	0.84961	197.332	-0.052908	0.111334	-0.475219	0.634631	0.999988	734.738	0.069899	0.0813737	0.858988	0.390347	0.804246
his-57	WBGene00001931	1.94397	0.0808925	0.0499395	1.61981	0.105273	NA	1.26554	-0.0137489	0.0392783	-0.350037	0.726311	NA	50.4477	0.0243754	0.153178	0.159132	0.873565	0.977258
hpo-15	WBGene00016061	183.554	0.172234	0.106386	1.61896	0.105456	0.84961	136.981	0.0212775	0.125454	0.169605	0.865321	0.999988	437.117	-0.125943	0.136618	-0.921862	0.3566	0.781706
cal-4	WBGene00000288	11.0299	-0.186302	0.115078	-1.61892	0.105465	0.84961	5.04712	-0.0534619	0.0847009	-0.631185	0.527919	NA	13.139	-0.241232	0.135967	-1.7742	0.0760304	0.46867
M70.5	WBGene00019787	72.0091	-0.205329	0.126841	-1.61879	0.105493	0.84961	39.7596	-0.174928	0.132768	-1.31755	0.187653	0.955594	150.625	0.237417	0.12167	1.95132	0.0510188	0.405545
T05H10.1	WBGene00011507	1711.02	-0.128086	0.0791252	-1.61878	0.105495	0.84961	1038.03	-0.117315	0.0947089	-1.2387	0.215458	0.9832	4142.37	0.179677	0.091912	1.95489	0.0505965	0.404032
tyr-4	WBGene00016419	269.608	0.156647	0.0968172	1.61797	0.10567	0.84961	204.093	0.0955163	0.112538	0.848749	0.396021	0.999988	827.169	0.17045	0.107233	1.58952	0.111942	0.537926
F47E1.2	WBGene00018566	15.1205	0.199022	0.12305	1.61741	0.10579	0.84961	9.67012	-0.11994	0.10481	-1.14436	0.252474	NA	29.1504	-0.100058	0.16454	-0.608107	0.543116	0.871247
prx-12	WBGene00004197	17.2419	0.195305	0.120766	1.61722	0.105831	0.84961	13.8103	-0.0931786	0.111177	-0.83811	0.401969	0.999988	37.0481	-0.122342	0.161767	-0.756287	0.449477	0.835617
pcp-5	WBGene00022801	115.339	0.188592	0.116631	1.617	0.105878	0.84961	81.1119	-0.00446658	0.130238	-0.0342956	0.972641	0.999988	#N/A	#N/A	#N/A	#N/A	#N/A	#N/A
F20G2.3	WBGene00008987	14.6495	-0.190673	0.117944	-1.61664	0.105956	0.84961	9.59288	0.060844	0.103281	0.589111	0.555786	NA	38.0392	0.142586	0.164256	0.868073	0.385354	0.800723
C50B8.5	WBGene00008227	7.61655	-0.143745	0.0889328	-1.61634	0.106021	0.84961	3.17958	0.00732488	0.0649374	0.112799	0.91019	NA	19.2136	0.229784	0.161417	1.42354	0.15458	0.606071
fat-3	WBGene00001395	331.853	0.170243	0.105344	1.61606	0.10608	0.84961	232.194	-0.000355209	0.101941	-0.00348446	0.99722	0.999988	822.999	-0.300085	0.126185	-2.37813	0.0174008	0.237226
let-711	WBGene00002845	3451.26	-0.129447	0.0801098	-1.61587	0.106123	0.84961	2074.38	-0.166267	0.0889613	-1.86898	0.0616262	0.775716	7790.13	0.19475	0.10565	1.84335	0.0652783	0.440575
ZC416.2	WBGene00022609	7.78521	0.161933	0.100217	1.61582	0.106133	0.84961	6.0041	-0.0259299	0.0912517	-0.284158	0.776289	NA	15.7781	-0.329274	0.157228	-2.09425	0.036238	0.347107
rpn-13	WBGene00016981	932.627	-0.125578	0.0777177	-1.61581	0.106134	0.84961	598.795	-0.0308505	0.0957177	-0.322307	0.74722	0.999988	2296.02	0.0330864	0.122712	0.269626	0.787448	0.954987
fbxa-88	WBGene00008632	0.696162	0.0603116	0.0373264	1.61579	0.10614	NA	0.766539	-0.00791929	0.0421783	-0.187757	0.851067	NA	1.91538	-0.011062	0.0761913	-0.145188	0.884563	NA
F13H8.11	WBGene00017443	10.282	0.17597	0.108927	1.61549	0.106206	0.84961	11.1242	0.0740286	0.103764	0.713436	0.475576	NA	29.3099	-0.329516	0.1613	-2.04288	0.0410643	0.368859
rpn-2	WBGene00004459	2053.4	-0.117163	0.072539	-1.61517	0.106275	0.84961	1241.64	-0.18972	0.0907727	-2.09006	0.0366128	0.680318	4789.18	0.174425	0.124938	1.3961	0.162686	0.614674
T08B1.1	WBGene00020340	120.331	0.194146	0.120211	1.61505	0.1063	0.84961	97.9317	0.188086	0.127757	1.47222	0.140962	0.937869	364.455	-0.363855	0.10671	-3.40976	0.000650207	0.0238259
rog-1	WBGene00018819	468.554	0.147905	0.0916184	1.61436	0.106449	0.850218	310.815	-0.206121	0.107363	-1.91985	0.0548773	0.771242	1116.08	0.116565	0.105902	1.1007	0.271029	0.729607
Y40D12A.1	WBGene00021502	129.646	-0.184924	0.114608	-1.61353	0.10663	0.851087	89.4195	0.137994	0.126879	1.0876	0.276773	0.999988	351.276	0.10034	0.109167	0.919144	0.35802	0.782257
ulp-2	WBGene00006737	502.781	-0.129278	0.0801533	-1.61289	0.106769	0.85121	313.559	-0.0521945	0.0970748	-0.537673	0.590803	0.999988	1242.28	0.140011	0.114511	1.22268	0.221449	0.685467
cyp-43A1	WBGene00017108	45.3889	0.21307	0.132112	1.61279	0.106789	0.85121	30.5955	-0.0801668	0.130522	-0.614202	0.539082	0.999988	115.093	-0.100997	0.125952	-0.801869	0.422629	0.820782
ekl-7	WBGene00021465	215.576	-0.162692	0.100933	-1.61188	0.106988	0.851465	131.141	-0.124353	0.119937	-1.03682	0.299818	0.999988	467.774	0.143951	0.10283	1.39989	0.161545	0.614674
R10E8.3	WBGene00011209	8.15162	0.165711	0.102829	1.61152	0.107066	0.851465	5.42301	-0.0906458	0.0919992	-0.985289	0.324482	NA	7.91454	0.217327	0.14166	1.53414	0.124995	0.561588
ZK1055.7	WBGene00022848	60.7332	0.205773	0.127711	1.61123	0.107129	0.851465	54.6832	0.301721	0.132544	2.27638	0.0228231	0.601196	217.81	-0.282551	0.109203	-2.58739	0.00967049	0.16702
srz-99	WBGene00012028	1.1565	0.0747789	0.0464231	1.61081	0.10722	NA	1.24864	-0.00221524	0.0462394	-0.0479081	0.961789	NA	4.39609	0.0736606	0.108804	0.677004	0.498404	NA
lbp-3	WBGene00002255	176.157	0.178043	0.110553	1.61048	0.107294	0.851465	129.474	0.00648186	0.123531	0.0524717	0.958153	0.999988	480.209	-0.0185015	0.13425	-0.137813	0.890388	0.982188
C01G10.7	WBGene00007234	203.659	0.171977	0.106799	1.6103	0.107333	0.851465	157.382	0.0657193	0.116928	0.562051	0.574081	0.999988	535.872	-0.0792495	0.102768	-0.771149	0.440619	0.830051
T23B12.11	WBGene00044553	18.3077	-0.198818	0.123482	-1.6101	0.107376	0.851465	12.7003	0.211471	0.111874	1.89026	0.0587232	NA	56.4796	-0.0372699	0.153689	-0.242503	0.80839	0.96129
F32E10.5	WBGene00017992	271.364	-0.146181	0.0907943	-1.61003	0.107392	0.851465	164.844	-0.011239	0.113943	-0.098637	0.921427	0.999988	681.329	0.0121977	0.0752814	0.162028	0.871284	0.976769
btb-12	WBGene00022555	2.51695	0.104566	0.0649828	1.60913	0.107587	NA	1.80587	-0.0350981	0.0526291	-0.666896	0.504838	NA	4.6874	-0.016557	0.120544	-0.137352	0.890753	NA
nep-11	WBGene00017557	18.8891	-0.199775	0.124185	-1.60868	0.107686	0.851465	8.7253	-0.0266374	0.103494	-0.257382	0.796884	NA	44.3728	0.283488	0.158861	1.7845	0.0743425	0.465
tag-209	WBGene00011072	25.5053	-0.210294	0.130725	-1.60867	0.107689	0.851465	14.2118	0.083786	0.113527	0.738026	0.460499	0.999988	64.5742	0.00251995	0.153586	0.0164074	0.986909	0.998439
F58F12.4	WBGene00044756	3.53871	0.129434	0.0804611	1.60865	0.107693	0.851465	3.21726	0.0056005	0.0760199	0.0736715	0.941272	NA	9.74544	-0.135378	0.149134	-0.907762	0.364004	0.787086
K02E11.10	WBGene00044109	3.3769	-0.114326	0.0710715	-1.6086	0.107704	0.851465	0.934076	0.00701986	0.048355	0.145173	0.884574	NA	7.08718	0.129895	0.139102	0.933807	0.350403	0.778625
ceh-36	WBGene00000457	5.02774	0.117248	0.0729078	1.60817	0.107798	0.851465	3.91527	-0.0231071	0.071243	-0.324342	0.745679	NA	5.21105	-0.139737	0.123075	-1.13538	0.256217	0.716913
mks-6	WBGene00010642	6.90131	-0.145281	0.0903432	-1.6081	0.107813	0.851465	3.08142	0.0176957	0.0666716	0.265417	0.790689	NA	7.72525	-0.239251	0.145095	-1.64893	0.0991612	0.518226
prx-5	WBGene00004194	29.8501	-0.21279	0.132331	-1.60801	0.107833	0.851465	24.2957	0.275558	0.127571	2.16004	0.0307698	0.65054	110.465	0.00997248	0.133059	0.0749476	0.940256	0.991735
ZK813.3	WBGene00022822	1170.46	-0.130707	0.0813247	-1.60723	0.108004	0.852249	800.657	0.162575	0.0906203	1.79403	0.0728088	0.818787	3187.75	-0.0934869	0.0970655	-0.963132	0.335481	0.769948
pqn-24	WBGene00004113	97.3889	0.198338	0.123454	1.60657	0.108149	0.85282	69.7008	-0.0175534	0.130072	-0.134952	0.89265	0.999988	257.297	0.0975714	0.143638	0.679287	0.496956	0.854917
R11H6.5	WBGene00011253	317.237	-0.146668	0.0913357	-1.60582	0.108314	0.853018	221.073	0.199609	0.101488	1.96683	0.0492026	0.75376	884.933	-0.0912816	0.0777672	-1.17378	0.240483	0.70175
osm-6	WBGene00003886	1.82217	-0.0981251	0.0611151	-1.60558	0.108367	NA	0.411331	0.0105664	0.0331389	0.318851	0.749839	NA	2.66001	-0.0987658	0.0918607	-1.07517	0.282299	NA
Y71H2AM.4	WBGene00022169	290.127	0.154653	0.0963342	1.60538	0.108411	0.853018	217.989	0.102189	0.110734	0.922838	0.356092	0.999988	799.223	-0.238292	0.108177	-2.20279	0.0276093	0.307528
F01G10.9	WBGene00008511	7.13694	-0.15002	0.0934654	-1.60508	0.108476	0.853018	7.89248	0.262404	0.0981677	2.67302	0.00751717	NA	35.8651	-0.0206736	0.158118	-0.130748	0.895975	0.982333
algn-1	WBGene00020820	303.421	-0.139547	0.0869735	-1.60448	0.108608	0.853018	190.767	-0.0375405	0.102589	-0.365932	0.714416	0.999988	767.962	0.0829078	0.0751072	1.10386	0.269654	0.728049
rack-1	WBGene00010556	6812.43	-0.12009	0.0748521	-1.60437	0.108632	0.853018	4239.69	-0.0973439	0.0808374	-1.20419	0.228514	0.988386	15972.9	0.0717551	0.115744	0.619947	0.535293	0.869503
F25B4.5	WBGene00017768	463.244	-0.131374	0.0818961	-1.60416	0.108679	0.853018	292.056	-0.152315	0.108786	-1.40013	0.161475	0.944483	1083.43	0.222556	0.105531	2.10893	0.034951	0.341455
immt-2	WBGene00012315	834.693	0.108951	0.067927	1.60395	0.108726	0.853018	547.708	-0.119831	0.0863215	-1.3882	0.165077	0.944483	2086.04	-0.0222859	0.0600042	-0.371406	0.710335	0.935066
F21A3.11	WBGene00219316	53.6862	0.210964	0.131542	1.60378	0.108764	0.853018	37.9126	0.017645	0.132305	0.133367	0.893903	0.999988	145.504	-0.285285	0.128933	-2.21266	0.026921	0.304253
ptl-1	WBGene00004212	14.1061	-0.195034	0.12163	-1.6035	0.108825	0.853018	7.00731	0.0143126	0.100287	0.142716	0.886514	NA	38.2178	0.130523	0.164445	0.793718	0.427359	0.823706
rps-5	WBGene00004474	6601.04	-0.116733	0.072863	-1.60209	0.109135	0.853676	4272.19	-0.0226897	0.0898047	-0.252657	0.800534	0.999988	15843.9	0.0175607	0.121045	0.145076	0.884651	0.980104
F27C1.4	WBGene00017854	13.7713	-0.185523	0.115821	-1.60181	0.109199	0.853676	11.568	0.116484	0.102086	1.14103	0.253856	NA	31.862	0.0688711	0.16422	0.419384	0.674936	0.922185
lite-1	WBGene00001803	7.57808	-0.161221	0.100651	-1.60179	0.109203	0.853676	2.24949	-0.0561733	0.0656003	-0.856297	0.391834	NA	10.6863	0.0483071	0.142889	0.338075	0.735307	0.941414
lido-13	WBGene00015200	98.2434	0.207136	0.129348	1.60138	0.109292	0.853676	65.1499	-0.194682	0.132138	-1.47333	0.140663	0.937869	216.008	0.0169946	0.115743	0.146831	0.883266	0.980014
npr-28	WBGene00018886	15.3779	0.188272	0.117624	1.60063	0.109459	0.853676	12.829	-0.0661875	0.110665	-0.598088	0.549781	NA	26.4982	-0.397598	0.163944	-2.42521	0.0152996	0.218734
C27D8.3	WBGene00007779	58.5065	0.208357	0.130213	1.60013	0.109571	0.853676	34.5288	-0.359101	0.132217	-2.716	0.00660769	0.331479	114.409	0.155713	0.152839	1.0188	0.308296	0.757858
mtr-4	WBGene00012342	633.373	0.119851	0.0749124	1.59988	0.109625	0.853676	424.093	-0.109835	0.0887491	-1.23759	0.215869	0.9832	1612.4	0.146718	0.0770089	1.90521	0.0567522	0.422447
C08F11.7	WBGene00007454	2.51753	0.0982091	0.0613853	1.59988	0.109625	NA	1.9446	-0.0190158	0.0561994	-0.338364	0.735089	NA	4.15197	-0.0138015	0.0766681	-0.180016	0.85714	NA
ppt-1	WBGene00004092	4.84832	-0.128276	0.0801821	-1.59981	0.10964	0.853676	1.95991	0.0311054	0.0575628	0.540373	0.58894	NA	7.92476	0.215561	0.142599	1.51166	0.13062	0.56858
sma-2	WBGene00004856	12.1371	-0.173977	0.108783	-1.5993	0.109753	0.853676	7.12975	0.12494	0.0952493	1.31172	0.189615	NA	#N/A	#N/A	#N/A	#N/A	#N/A	#N/A
W03G1.5	WBGene00021011	4.69936	-0.143533	0.089755	-1.59916	0.109784	0.853676	1.51025	-0.00954276	0.0588227	-0.162229	0.871125	NA	7.48998	-0.0920085	0.139048	-0.661704	0.508161	0.859374
fan-1	WBGene00015310	368.35	-0.141098	0.0882419	-1.59899	0.109822	0.853676	231.23	0.0307741	0.102483	0.300285	0.76396	0.999988	833.396	0.0786848	0.087231	0.902028	0.367042	0.789904
ceh-14	WBGene00000438	3.87665	-0.123515	0.077247	-1.59897	0.109828	0.853676	1.66279	0.0375731	0.0538708	0.697467	0.48551	NA	17.184	0.0554309	0.163457	0.339116	0.734522	0.941269
rpl-16	WBGene00004428	4098.19	-0.10078	0.0630406	-1.59865	0.109899	0.853676	2650.74	-0.0402349	0.0737241	-0.54575	0.585238	0.999988	10082.7	0.0209883	0.109772	0.191199	0.84837	0.970436
acbp-1	WBGene00016655	291.967	0.158335	0.0990499	1.59854	0.109923	0.853676	215.698	0.0737227	0.113735	0.648196	0.516858	0.999988	776.715	-0.223284	0.101652	-2.19656	0.028052	0.309118
pgl-1	WBGene00003992	2243.43	-0.0898072	0.0562246	-1.59729	0.1102	0.854125	1443.31	-0.0528431	0.0685087	-0.771333	0.440509	0.999988	5575.53	0.126316	0.0881294	1.4333	0.151772	0.603856
gst-31	WBGene00001779	6.01386	-0.120939	0.0757229	-1.59712	0.110239	0.854125	2.12411	-0.00285659	0.055562	-0.0514127	0.958997	NA	4.2705	-0.0929107	0.107548	-0.863899	0.387644	NA
sptf-3	WBGene00012735	265.645	0.151406	0.0948025	1.59706	0.110251	0.854125	172.002	-0.14435	0.115877	-1.24571	0.21287	0.983081	689.802	0.107773	0.0897963	1.20019	0.230064	0.692601
ZC449.4	WBGene00022614	10.0995	-0.177976	0.111445	-1.59698	0.11027	0.854125	5.93188	0.0901844	0.0902332	0.999459	0.317572	NA	0	NA	NA	NA	NA	NA
W03F8.2	WBGene00020992	7.05071	-0.158867	0.0995378	-1.59605	0.110478	0.854823	3.44072	0.0496908	0.0747196	0.665031	0.506031	NA	21.54	0.0808692	0.159391	0.507365	0.611899	0.900947
Y47G6A.21	WBGene00021646	108.243	0.185321	0.116134	1.59575	0.110545	0.854823	90.613	0.0998649	0.128095	0.779617	0.435617	0.999988	302.724	-0.238821	0.102607	-2.32754	0.0199366	0.256234
M04B2.4	WBGene00010847	281.686	0.145568	0.0912549	1.59518	0.110673	0.854823	188.525	-0.147339	0.108918	-1.35276	0.176133	0.952458	674.091	0.0447221	0.0863416	0.517966	0.604482	0.897449
B0205.4	WBGene00015019	1.92004	0.0850142	0.0533005	1.595	0.110713	NA	1.10483	-0.0438587	0.0402078	-1.0908	0.27536	NA	1.50317	0.0590359	0.0687878	0.858232	0.390764	NA
try-4	WBGene00006622	1.96227	0.102269	0.0641326	1.59464	0.110792	NA	1.62473	-0.0169867	0.0546045	-0.311086	0.755735	NA	5.44393	0.0362995	0.104652	0.346861	0.728696	0.940339
Y71H2B.1	WBGene00022191	28.2877	-0.211359	0.132553	-1.59452	0.110819	0.854823	20.0472	0.26088	0.122966	2.12157	0.0338741	0.663263	104.19	0.0394955	0.146381	0.269813	0.787304	0.954987
F38A5.2	WBGene00018161	427.314	-0.127234	0.079797	-1.59448	0.110829	0.854823	271.2	0.0470625	0.0996441	0.472306	0.636709	0.999988	1115.98	0.0265682	0.0939684	0.282735	0.77738	0.952533
dao-2	WBGene00000928	24.6493	0.201252	0.126234	1.59427	0.110875	0.854823	18.7284	0.0409213	0.122743	0.33339	0.73884	0.999988	55.7429	-0.555468	0.161362	-3.44236	0.000576656	0.0220908
gon-14	WBGene00002148	638.973	-0.120228	0.0754128	-1.59427	0.110875	0.854823	402.947	-0.0490451	0.101401	-0.483674	0.628617	0.999988	1616.69	0.104982	0.0896996	1.17037	0.241851	0.702036
lbp-4	WBGene00002256	183.644	0.170723	0.107112	1.59388	0.110964	0.854823	126.247	-0.0309222	0.120128	-0.257411	0.796862	0.999988	474.149	-0.0534993	0.103556	-0.51662	0.605421	0.897634
nhr-3	WBGene00003602	47.1679	-0.211761	0.132923	-1.59311	0.111135	0.854823	24.8952	-0.103987	0.129646	-0.802088	0.422502	0.999988	93.6379	0.137466	0.152904	0.899032	0.368635	0.791119
C42D4.2	WBGene00016595	14.2258	-0.194505	0.122097	-1.59303	0.111153	0.854823	13.3335	0.174397	0.109004	1.59991	0.109619	0.898181	63.7197	0.495665	0.159318	3.11117	0.00186345	0.0543005
ugt-7	WBGene00015739	11.6808	0.179623	0.112757	1.59301	0.111158	0.854823	9.54797	0.0359668	0.106338	0.33823	0.73519	NA	31.9297	-0.562578	0.164245	-3.42524	0.000614252	0.023029
B0228.7	WBGene00015064	75.9957	0.198782	0.124847	1.5922	0.11134	0.855571	55.4071	0.0278146	0.132463	0.20998	0.833683	0.999988	210.31	-0.123982	0.118836	-1.04331	0.296806	0.748069
D2023.3	WBGene00008407	3.44754	-0.123984	0.0779018	-1.59154	0.111487	0.855571	1.25085	0.0227858	0.0505084	0.451129	0.651897	NA	6.94369	0.0774128	0.126082	0.613988	0.539223	0.869503
pho-9	WBGene00022181	24.9414	0.204888	0.128755	1.5913	0.111541	0.855571	24.5127	0.00721818	0.116713	0.0618456	0.950686	0.999988	81.8258	0.0815272	0.158559	0.514175	0.60713	0.898637
snrp-40.1	WBGene00008586	159.397	0.171811	0.107979	1.59115	0.111575	0.855571	111.213	-0.115434	0.119455	-0.966346	0.333871	0.999988	378.531	0.0768711	0.0969828	0.792626	0.427996	0.823859
pho-13	WBGene00008560	30.1136	0.211608	0.133025	1.59073	0.111669	0.855571	24.2657	0.0473681	0.129723	0.365149	0.715	0.999988	96.7146	-0.0938072	0.143077	-0.65564	0.512056	0.860585
K03D3.2	WBGene00010528	1.68335	-0.0902453	0.0567334	-1.59069	0.111679	NA	1.3836	0.0814029	0.0498446	1.63314	0.102441	NA	8.7228	0.0628181	0.124397	0.504982	0.613571	0.901954
T24B8.2	WBGene00011976	308.08	0.156539	0.0984126	1.59064	0.111691	0.855571	217.041	-0.04615	0.105758	-0.436373	0.662566	0.999988	787.712	0.022236	0.0947215	0.234751	0.814402	0.962658
ZK666.4	WBGene00014044	0.822535	0.0677061	0.0425718	1.5904	0.111745	NA	0.665987	-0.0204327	0.0395782	-0.516261	0.605672	NA	2.95388	0.065502	0.0777902	0.842034	0.399769	NA
bath-35	WBGene00012196	8.86023	0.173755	0.109308	1.58959	0.111926	0.856306	6.98486	-0.0022595	0.0956855	-0.0236138	0.981161	NA	25.5839	-0.176793	0.159509	-1.10836	0.267707	0.726605
F39E9.28	WBGene00271716	7.38956	-0.16129	0.101477	-1.58942	0.111966	0.856306	3.08858	0.012345	0.0735195	0.167914	0.866651	NA	17.3163	0.108	0.160902	0.671215	0.502084	0.856748
C41D11.6	WBGene00016565	8.0101	0.161011	0.101313	1.58925	0.112005	0.856306	6.32875	-0.0102027	0.0887829	-0.114918	0.90851	NA	18.0641	-0.169009	0.159121	-1.06214	0.288172	0.74206
cyp-14A5	WBGene00000373	51.4882	0.210525	0.132518	1.58865	0.112139	0.856775	47.0416	0.187497	0.132863	1.41121	0.158183	0.943256	180.195	-0.298295	0.138416	-2.15506	0.0311571	0.326353
tsp-16	WBGene00006642	2.01216	-0.102414	0.064544	-1.58673	0.112575	NA	0.616656	0.0215978	0.0415501	0.519802	0.603202	NA	4.52782	-0.0570388	0.113283	-0.503507	0.614608	NA
rga-5	WBGene00010374	17.5637	0.171594	0.108157	1.58652	0.112622	0.859436	12.0453	-0.0384546	0.0975465	-0.394219	0.69342	NA	45.6514	-0.0777857	0.162759	-0.477921	0.632707	0.906933
tbx-11	WBGene00006547	8.38759	-0.168935	0.106497	-1.5863	0.112672	0.859436	4.01401	0.0423624	0.082282	0.514844	0.606662	NA	21.2179	0.317725	0.157398	2.01861	0.0435278	0.379618
ttr-48	WBGene00022515	137.285	-0.173026	0.10911	-1.5858	0.112786	0.859436	93.362	0.212795	0.125811	1.69139	0.0907614	0.882255	377.298	-0.0851507	0.0969773	-0.878047	0.379918	0.797517
F54D11.3	WBGene00018813	64.3756	-0.205372	0.129562	-1.58512	0.112939	0.859436	38.8902	-0.00141026	0.132694	-0.0106279	0.99152	0.999988	155.221	0.195325	0.125961	1.55067	0.12098	0.554572
C17F3.1	WBGene00015907	0.99417	0.0659548	0.0416155	1.58486	0.112998	NA	0.623223	-0.0250272	0.0316369	-0.791077	0.428899	NA	0.299265	0.022218	0.0319952	0.694419	0.487419	NA
Y54G9A.7	WBGene00013210	217.1	-0.150716	0.0951219	-1.58445	0.11309	0.859436	137.386	0.0610273	0.114046	0.535111	0.592573	0.999988	519.558	-0.113211	0.0936443	-1.20894	0.226684	0.690832
atg-4.2	WBGene00014080	58.0749	0.202987	0.128118	1.58437	0.113109	0.859436	39.1454	-0.112169	0.13279	-0.844704	0.398276	0.999988	139.33	0.0218775	0.122241	0.17897	0.857961	0.972593
T08B2.12	WBGene00020350	1.21404	0.0642269	0.0405491	1.58393	0.11321	NA	0.827619	-0.0263524	0.0336871	-0.782271	0.434056	NA	2.6104	0.153677	0.0683027	2.24994	0.0244525	NA
msp-38	WBGene00003434	1.15717	0.064546	0.0407619	1.58349	0.11331	NA	0.786764	-0.0259606	0.033636	-0.771808	0.440228	NA	0.659491	0.0446497	0.0448838	0.994785	0.319841	NA
F10E9.7	WBGene00017358	185.981	0.170821	0.107889	1.58331	0.113352	0.859436	120.113	-0.0965235	0.121015	-0.797615	0.425094	0.999988	465.366	0.0160579	0.126082	0.127361	0.898655	0.982333
nmgp-1	WBGene00017437	11.6179	-0.177678	0.112222	-1.58327	0.11336	0.859436	5.53723	0.0112523	0.0912524	0.12331	0.901862	NA	24.6283	-0.0413054	0.163257	-0.253008	0.800262	0.95888
dhs-22	WBGene00000985	520.427	0.128636	0.0812893	1.58245	0.113548	0.859436	362.919	-0.000912481	0.0989346	-0.00922308	0.992641	0.999988	1366.46	-0.105942	0.0808724	-1.30999	0.190198	0.648451
F11C3.1	WBGene00008695	10.4068	0.164808	0.104157	1.58231	0.113579	0.859436	6.12162	-0.166112	0.0872571	-1.90371	0.0569478	NA	20.9207	0.110209	0.163359	0.674641	0.499904	0.855279
F14B8.5	WBGene00017447	26.4816	0.206168	0.130382	1.58127	0.113817	0.859436	21.0551	0.0874276	0.125362	0.697402	0.485551	0.999988	63.4556	-0.383123	0.154848	-2.47419	0.0133539	0.204245
Y60A3A.21	WBGene00013366	24.4198	-0.205763	0.130126	-1.58125	0.11382	0.859436	17.1768	0.267298	0.121518	2.19965	0.0278314	0.635996	89.7745	-0.120289	0.152088	-0.790918	0.428992	0.824732
Y52B11A.3	WBGene00013123	271.082	0.143411	0.0907058	1.58105	0.113866	0.859436	178.86	-0.154738	0.108274	-1.42914	0.152964	0.943256	83.2442	0.00952011	0.0545044	0.174667	0.861341	0.973521
aat-1	WBGene00000002	11.0224	-0.174963	0.110669	-1.58096	0.113887	0.859436	7.412	0.0447603	0.0917298	0.487958	0.62558	NA	24.6889	0.172448	0.163043	1.05769	0.290199	0.74206
F25E2.2	WBGene00017780	281.093	-0.163152	0.103224	-1.58056	0.113979	0.859436	187.684	0.144379	0.12319	1.172	0.241196	0.99893	801.046	0.0839726	0.101883	0.824205	0.409823	0.81471
T09F3.5	WBGene00011664	196.788	-0.156519	0.0990695	-1.57989	0.114132	0.859436	137.172	0.113626	0.117026	0.970952	0.331572	0.999988	538.63	0.0627109	0.0893218	0.702078	0.48263	0.849543
Y71F9B.2	WBGene00022126	226.853	0.159061	0.100696	1.57961	0.114196	0.859436	167.676	0.0338223	0.108381	0.312069	0.754988	0.999988	580.237	-0.0326201	0.084939	-0.384042	0.700947	0.931239
tag-276	WBGene00013254	12.3157	-0.182307	0.115417	-1.57955	0.11421	0.859436	7.79854	-0.0116097	0.0943915	-0.122995	0.902111	NA	26.2844	0.253543	0.164523	1.54108	0.123297	0.559272
R31.2	WBGene00011270	452.867	-0.124183	0.0786193	-1.57955	0.114211	0.859436	280.571	-0.117777	0.0954502	-1.23391	0.217238	0.983643	1028.05	0.126507	0.0680326	1.85951	0.0629553	0.436498
ugt-1	WBGene00007072	12.3127	0.178226	0.112837	1.57949	0.114223	0.859436	10.866	0.065572	0.105929	0.619016	0.535906	NA	37.8698	-0.344658	0.164421	-2.0962	0.0360647	0.34637
pas-5	WBGene00003926	1280.82	0.106487	0.0674335	1.57914	0.114303	0.859436	892.88	0.0108881	0.0837465	0.130012	0.896557	0.999988	3333.87	-0.0798029	0.0726501	-1.09845	0.272006	0.729937
dlat-1	WBGene00009082	1101.5	-0.116823	0.0739785	-1.57914	0.114304	0.859436	715.929	-0.0637515	0.0991771	-0.642804	0.520351	0.999988	2646.72	0.0838432	0.110822	0.756558	0.449315	0.835617
vha-7	WBGene00006916	672.457	0.202012	0.127926	1.57913	0.114307	0.859436	437.842	-0.219778	0.131885	-1.66643	0.0956284	0.884784	1606.38	0.0594126	0.123087	0.482689	0.629317	0.906876
abu-14	WBGene00004174	9.99029	-0.172857	0.109475	-1.57896	0.114346	0.859436	6.96763	0.0470193	0.0866823	0.542433	0.587521	NA	20.9941	-0.0823359	0.162482	-0.506739	0.612338	0.901247
cpsf-1	WBGene00022301	495.187	-0.136582	0.0865081	-1.57884	0.114373	0.859436	309.697	0.0631909	0.100479	0.628897	0.529416	0.999988	1203.36	0.0835445	0.078971	1.05791	0.290095	0.74206
T28A8.8	WBGene00194852	21.9684	0.201644	0.127782	1.57803	0.114559	0.859436	15.4226	-0.0331381	0.116319	-0.28489	0.775728	0.999988	63.281	0.182004	0.155228	1.17249	0.241	0.70175
C54E10.6	WBGene00008310	6.95043	-0.156655	0.099314	-1.57737	0.114711	0.859436	5.05553	0.0476869	0.0816804	0.583822	0.55934	NA	18.4083	0.0932674	0.163518	0.57038	0.56842	0.882355
T10E10.4	WBGene00020421	1.60486	-0.0803469	0.0509397	-1.5773	0.114727	NA	0.39288	0.0178956	0.02868	0.623976	0.532644	NA	3.64751	0.0305945	0.104208	0.29359	0.769072	NA
dpy-10	WBGene00001072	37.0563	0.209373	0.13278	1.57684	0.114833	0.859436	27.3121	-0.0582117	0.127485	-0.456618	0.647946	0.999988	89.4769	-0.171385	0.153897	-1.11363	0.265437	0.724548
B0250.7	WBGene00007124	64.1041	0.205169	0.130125	1.57671	0.114863	0.859436	46.8945	0.0763529	0.132431	0.57655	0.564244	0.999988	178.955	-0.374355	0.120386	-3.10963	0.00187323	0.0544564
F59A7.12	WBGene00044520	4.66415	0.138027	0.0875525	1.57651	0.114908	0.859436	2.95441	-0.082122	0.0698951	-1.17493	0.240022	NA	8.73794	0.0193993	0.147516	0.131507	0.895375	0.982333
hlh-30	WBGene00020930	223.753	0.154367	0.0979224	1.57642	0.114929	0.859436	106.274	-1.14865	0.122233	-9.39718	5.6e-21	4.75e-17	230.099	0.278254	0.146123	1.90424	0.0568791	0.422624
F58A6.2	WBGene00019023	1.39165	-0.0839192	0.053238	-1.5763	0.114956	NA	0.101063	0.00137802	0.0223219	0.0617342	0.950775	NA	0	NA	NA	NA	NA	NA
met-2	WBGene00019883	660.3	-0.123903	0.0786164	-1.57604	0.115016	0.859436	424.783	-0.00758833	0.0870825	-0.0871396	0.930561	0.999988	1682.75	0.164538	0.0603601	2.72593	0.00641201	0.131634
Y102A11A.2	WBGene00022412	4.00152	-0.130232	0.0826613	-1.57549	0.115144	0.859436	2.43418	0.0968036	0.0692252	1.39839	0.161997	NA	14.7317	-0.0858113	0.14679	-0.584584	0.558827	0.877637
cfz-2	WBGene00000478	9.49698	0.170766	0.108424	1.57498	0.115261	0.859436	6.93083	-0.0423861	0.0986373	-0.429717	0.667402	NA	25.1294	-0.0833267	0.164154	-0.507612	0.611725	0.900947
ketn-1	WBGene00004130	384.837	0.175631	0.111518	1.57491	0.115277	0.859436	269.796	-0.063445	0.132865	-0.477516	0.632995	0.999988	1053.85	0.109286	0.164029	0.666257	0.505247	0.857134
K08E3.5	WBGene00010665	2972.55	-0.0885706	0.0562561	-1.57442	0.115391	0.859436	1898.57	-0.0727349	0.0699833	-1.03932	0.298657	0.999988	7208.14	0.0885459	0.0870315	1.0174	0.308963	0.758196
ate-1	WBGene00010615	243.499	0.150837	0.0958135	1.57428	0.115423	0.859436	173.256	0.0176056	0.116794	0.150741	0.88018	0.999988	670.952	0.0244772	0.0865729	0.282735	0.77738	0.952533
mcm-7	WBGene00003159	2150.48	-0.118997	0.0755899	-1.57424	0.115432	0.859436	1338.92	-0.133165	0.0964366	-1.38086	0.167323	0.944483	5122.68	0.210688	0.121274	1.7373	0.0823349	0.482068
Y94H6A.7	WBGene00022379	42.3887	0.209081	0.132824	1.57412	0.11546	0.859436	27.5847	-0.0951996	0.12882	-0.739015	0.459898	0.999988	149.659	0.199234	0.146415	1.36075	0.173594	0.630372
D2085.7	WBGene00008432	4.72934	0.132546	0.0842098	1.57399	0.11549	0.859436	3.07629	-0.0689358	0.071529	-0.963746	0.335173	NA	11.3919	-0.148831	0.140334	-1.06055	0.288895	0.74206
D2030.11	WBGene00008420	70.882	-0.209288	0.132994	-1.57366	0.115565	0.859436	50.8037	0.198033	0.132248	1.49743	0.13428	0.925388	195.519	0.0543941	0.138329	0.393221	0.694156	0.928844
nhr-96	WBGene00003686	9.48805	0.174576	0.110946	1.57353	0.115597	0.859436	6.5329	-0.063602	0.0939464	-0.677003	0.498404	NA	21.3501	0.00413176	0.164188	0.0251648	0.979924	0.998041
rnf-113	WBGene00010476	341.186	0.127428	0.0809876	1.57342	0.115622	0.859436	226.722	-0.0448888	0.106913	-0.419864	0.674585	0.999988	890.987	-0.0825464	0.0766886	-1.07638	0.281756	0.739383
rcan-1	WBGene00004321	38.0708	0.208073	0.132345	1.5722	0.115904	0.860988	26.4016	-0.0504733	0.125952	-0.400735	0.688616	0.999988	97.3948	0.012083	0.141845	0.0851843	0.932115	0.990406
tsp-11	WBGene00006637	7.17115	0.144745	0.0920939	1.57172	0.116016	0.861017	4.86601	-0.0663039	0.0780134	-0.849904	0.395378	NA	#N/A	#N/A	#N/A	#N/A	#N/A	#N/A
ugt-47	WBGene00011006	107.675	-0.18241	0.116215	-1.56959	0.11651	0.861017	76.3404	0.328981	0.127548	2.57928	0.00990072	0.399706	327.008	-0.0884638	0.130772	-0.676476	0.498739	0.854917
thoc-3	WBGene00009341	239.693	0.150849	0.0961173	1.56942	0.116549	0.861017	177.288	0.0209815	0.110892	0.189206	0.849932	0.999988	599.424	-0.0710491	0.0735629	-0.965827	0.334131	0.769195
T24D1.3	WBGene00011986	758.953	-0.110813	0.0706265	-1.569	0.116648	0.861017	466.626	-0.137726	0.0892647	-1.54289	0.122857	0.907357	1803.59	0.121282	0.10431	1.16271	0.244949	0.706389
ile-2	WBGene00002071	203.174	0.165286	0.105352	1.56889	0.116674	0.861017	135.983	-0.139562	0.121232	-1.1512	0.249649	0.999988	510.614	0.0545469	0.0853356	0.639204	0.52269	0.866053
kmo-1	WBGene00011089	60.7694	0.20531	0.130873	1.56876	0.116703	0.861017	34.7925	-0.279468	0.130226	-2.14602	0.0318714	0.656541	117.251	-0.0115365	0.148223	-0.0778317	0.937962	0.991195
dyci-1	WBGene00015927	571.491	-0.13048	0.0831925	-1.56841	0.116785	0.861017	372.918	0.0137555	0.0953308	0.144292	0.88527	0.999988	1070.96	0.165605	0.0927557	1.78539	0.0741988	0.464846
W03F9.1	WBGene00020999	572.115	-0.110668	0.0705794	-1.568	0.116882	0.861017	371.462	-0.0165081	0.0859042	-0.192169	0.84761	0.999988	1422.53	-0.0138747	0.0703397	-0.197253	0.843629	0.970066
Y73E7A.6	WBGene00022273	143.099	0.174041	0.111039	1.56739	0.117023	0.861017	104.614	0.0319981	0.118066	0.271019	0.786377	0.999988	368.422	-0.0713797	0.102132	-0.698895	0.484618	0.849926
sel-12	WBGene00004769	93.021	-0.187207	0.119443	-1.56733	0.117039	0.861017	52.6673	-0.0323706	0.132371	-0.244545	0.806808	0.999988	239.714	0.254555	0.116084	2.19284	0.0283186	0.310208
B0336.7	WBGene00015147	210.488	-0.157912	0.100755	-1.56728	0.117048	0.861017	143.123	0.10575	0.112796	0.937531	0.348485	0.999988	585.088	0.0496234	0.0856649	0.579273	0.562405	0.879031
acs-19	WBGene00007969	1953.08	-0.112763	0.0719564	-1.5671	0.117091	0.861017	1277.4	-0.015237	0.0890033	-0.171196	0.86407	0.999988	4963.29	0.0756823	0.115685	0.654212	0.512975	0.860903
C35D6.4	WBGene00007961	2.62772	-0.113159	0.0722209	-1.56685	0.117149	NA	1.60821	0.0729078	0.0564042	1.29259	0.196151	NA	7.45128	0.0414659	0.143162	0.289644	0.772089	0.950673
T22F7.1	WBGene00020701	47.0764	0.206405	0.131757	1.56656	0.117217	0.861017	49.3256	0.486138	0.13236	3.67284	0.000239868	0.0338934	196.706	-1.11229	0.136281	-8.16174	3.30237e-16	1.09755e-13
tra-2	WBGene00006605	383.632	0.147216	0.0939998	1.56613	0.117317	0.861017	263.215	-0.18524	0.110877	-1.67067	0.0947861	0.884784	883.637	0.0128932	0.0969917	0.13293	0.894248	0.982188
W06B4.2	WBGene00021057	87.1312	0.188235	0.120199	1.56602	0.117343	0.861017	60.4688	-0.0723655	0.129543	-0.558621	0.576421	0.999988	224.731	0.0631942	0.107765	0.586407	0.557602	0.876779
prp-19	WBGene00020423	1188.4	-0.0966104	0.0617027	-1.56574	0.117409	0.861017	772.845	-0.0759822	0.085414	-0.889575	0.373694	0.999988	2969.23	0.139459	0.0808699	1.72448	0.0846206	0.489011
C55A6.3	WBGene00008332	6.86383	0.157506	0.100623	1.5653	0.117512	0.861017	4.67394	-0.0582344	0.0781613	-0.745054	0.456239	NA	10.0128	-0.0844924	0.122669	-0.688782	0.490961	0.852848
kcnl-2	WBGene00008570	12.6455	-0.180385	0.115245	-1.56523	0.117528	0.861017	7.80927	-0.0291704	0.091653	-0.31827	0.75028	NA	19.9009	0.32988	0.156234	2.11144	0.0347342	0.340962
col-20	WBGene00000609	3047.59	-0.18735	0.119724	-1.56485	0.117617	0.861017	2468.57	0.516782	0.116063	4.45258	8.48e-06	0.0017544	11604.8	0.203186	0.120381	1.68785	0.0914404	0.505552
endu-1	WBGene00010488	28.567	-0.207197	0.132408	-1.56485	0.117619	0.861017	21.4783	0.285887	0.128758	2.22034	0.0263956	0.623347	99.8041	-0.0961719	0.143264	-0.671292	0.502034	0.856748
ddl-3	WBGene00013217	281.821	0.153414	0.0980447	1.56474	0.117644	0.861017	203.306	-0.00197741	0.105825	-0.0186857	0.985092	0.999988	766.602	-0.0201749	0.075701	-0.266507	0.789849	0.955511
chil-22	WBGene00011166	9.67881	0.172096	0.110007	1.56441	0.117721	0.861017	7.9617	0.023613	0.10364	0.227836	0.819773	NA	27.2295	-0.26442	0.164107	-1.61127	0.107121	0.530854
ztf-27	WBGene00011661	26.355	-0.200283	0.128047	-1.56413	0.117786	0.861017	15.3916	-0.000729844	0.119431	-0.006111	0.995124	0.999988	61.5303	-0.0557665	0.14511	-0.384306	0.700752	0.931191
fbxa-11	WBGene00020451	5.01175	0.13509	0.0863689	1.5641	0.117793	0.861017	4.00214	-0.0172569	0.0751171	-0.229733	0.818299	NA	12.3813	-0.350128	0.151362	-2.31318	0.0207129	0.262313
hda-5	WBGene00009663	36.9993	0.207768	0.132863	1.56377	0.117871	0.861017	32.1332	-0.0119729	0.128995	-0.0928168	0.926049	0.999988	98.808	-0.040295	0.138173	-0.291628	0.770571	0.949946
W02G9.7	WBGene00201453	2.11992	0.0924543	0.0591287	1.56361	0.117909	NA	1.78995	-0.0200056	0.0542903	-0.368493	0.712506	NA	0	NA	NA	NA	NA	NA
tps-2	WBGene00006603	166.817	-0.184975	0.118314	-1.56342	0.117953	0.861017	101.644	-0.136109	0.131764	-1.03297	0.301616	0.999988	449.008	0.249794	0.130736	1.91067	0.0560467	0.4199
lin-41	WBGene00003026	2306.41	-0.123168	0.0787915	-1.56321	0.118003	0.861017	1394.15	-0.162623	0.0954452	-1.70384	0.0884114	0.876624	5398.71	0.223542	0.123056	1.81658	0.0692816	0.449747
K01G5.10	WBGene00010481	16.8799	-0.192887	0.12343	-1.56273	0.118117	0.861017	10.477	0.0332522	0.102812	0.323428	0.746371	NA	54.2977	0.305974	0.16274	1.88015	0.0600882	0.429893
T06F4.1	WBGene00020294	10.4214	-0.174196	0.111495	-1.56236	0.118204	0.861017	6.31104	0.114701	0.0913558	1.25554	0.209281	NA	14.4009	0.0466873	0.13128	0.355632	0.722116	0.93854
enu-3.4	WBGene00021034	7.54634	0.153133	0.0980196	1.56226	0.118226	0.861017	5.23104	-0.0748719	0.09133	-0.819796	0.412332	NA	#N/A	#N/A	#N/A	#N/A	#N/A	#N/A
idhg-1	WBGene00009440	523.24	-0.126743	0.0811407	-1.56202	0.118284	0.861017	343.806	0.0176124	0.0991629	0.177611	0.859029	0.999988	1326.33	-0.0400108	0.105744	-0.378374	0.705153	0.9337
E04F6.9	WBGene00017128	88.8095	-0.202247	0.129504	-1.5617	0.118358	0.861017	59.2386	0.107485	0.131983	0.814387	0.415423	0.999988	216.303	-0.0807642	0.110211	-0.732813	0.463672	0.843958
T07A9.14	WBGene00044789	343.811	-0.129533	0.0829576	-1.56144	0.11842	0.861017	214.121	-0.0335848	0.102779	-0.326769	0.743843	0.999988	810.126	0.0374309	0.0904475	0.413841	0.678991	0.922663
gst-16	WBGene00001764	15.7107	-0.188597	0.12079	-1.56136	0.118438	0.861017	7.25054	0.000266871	0.0969022	0.00275403	0.997803	NA	27.9578	-0.0617655	0.164536	-0.375392	0.707369	0.934621
nol-58	WBGene00020915	1441.16	-0.0963441	0.0617094	-1.56125	0.118464	0.861017	922.029	-0.109839	0.0785169	-1.39893	0.161835	0.944483	3422.85	0.17272	0.086733	1.99139	0.0464377	0.390841
F53C3.5	WBGene00018749	2.2382	-0.0940763	0.0602579	-1.56123	0.11847	NA	0.510975	0.00890115	0.0331052	0.268875	0.788026	NA	0.296978	-0.0025357	0.0319952	-0.0792526	0.936832	NA
C06G3.3	WBGene00015549	1.76333	-0.0937586	0.0600813	-1.56053	0.118635	NA	0.295967	0.00237902	0.0255701	0.0930393	0.925872	NA	1.90558	-0.0377858	0.0808652	-0.467269	0.640308	NA
CD4.8	WBGene00016993	44.418	-0.207454	0.132939	-1.56052	0.118638	0.86175	31.7968	0.0984351	0.129776	0.758503	0.44815	0.999988	140.359	0.1247	0.118625	1.05121	0.293161	0.743856
C34H4.1	WBGene00016424	60.0525	0.204255	0.130951	1.55979	0.11881	0.862342	56.9172	0.381626	0.132853	2.87253	0.00407198	0.25421	172.643	-0.716905	0.13701	-5.23252	1.67215e-07	1.72793e-05
F56C9.3	WBGene00018948	526.421	-0.121931	0.0781868	-1.55948	0.118882	0.862342	335.856	-0.0660885	0.0945203	-0.699198	0.484428	0.999988	1285.78	0.0465695	0.0967433	0.481372	0.630252	0.906876
W09C3.3	WBGene00021111	1.46152	0.082719	0.0530488	1.5593	0.118926	NA	1.1071	-0.0267381	0.0463809	-0.576488	0.564285	NA	2.05752	-0.173391	0.0878204	-1.97439	0.0483379	NA
irx-1	WBGene00007984	13.6848	0.185123	0.118798	1.5583	0.119162	0.862342	11.8564	-0.037557	0.108359	-0.346599	0.728893	NA	37.2237	0.11135	0.163939	0.679212	0.497003	0.854917
M153.4	WBGene00044144	4.98892	-0.134449	0.0862824	-1.55824	0.119175	0.862342	2.27849	0.0365973	0.0601517	0.608417	0.542911	NA	12.9881	0.05121	0.137244	0.373131	0.709051	0.935057
cah-6	WBGene00000284	6.20984	-0.151507	0.0972491	-1.55793	0.119251	0.862342	2.64762	0.0228791	0.0722029	0.316872	0.751341	NA	5.57508	-0.00570705	0.0346718	-0.164602	0.869257	0.97592
F08F3.6	WBGene00017263	285.322	-0.135597	0.0870425	-1.55782	0.119275	0.862342	182.812	0.075636	0.110573	0.684038	0.493951	0.999988	736.352	0.107833	0.087003	1.23942	0.21519	0.679429
mthf-1	WBGene00015512	452.807	-0.134787	0.0865314	-1.55766	0.119313	0.862342	292.761	0.0473096	0.100277	0.471788	0.637078	0.999988	1204.49	0.181093	0.1092	1.65836	0.0972448	0.514368
F52C6.3	WBGene00018660	15.0834	0.186744	0.119893	1.55758	0.119333	0.862342	11.2037	-0.0158012	0.109405	-0.144429	0.885162	NA	43.939	-0.255509	0.161853	-1.57865	0.114416	0.543785
bre-4	WBGene00000269	102.003	0.200314	0.128721	1.55618	0.119664	0.862342	76.9907	0.00376037	0.132334	0.0284158	0.977331	0.999988	246.239	-0.104521	0.108807	-0.960603	0.336752	0.771105
aqp-4	WBGene00000172	23.5544	-0.200291	0.128717	-1.55606	0.119694	0.862342	23.3374	0.292811	0.122087	2.39837	0.0164682	0.529289	84.1621	-0.115996	0.148525	-0.780985	0.434812	0.827289
aat-8	WBGene00000009	1.40825	0.0743604	0.0477931	1.55588	0.119737	NA	1.06169	-0.027927	0.0434025	-0.643443	0.519937	NA	5.06136	0.0123381	0.11264	0.109535	0.912778	0.986462
ani-2	WBGene00019608	1111.25	-0.118073	0.0758888	-1.55587	0.119738	0.862342	672.766	-0.18342	0.0973595	-1.88394	0.0595726	0.775716	2648.55	0.182682	0.117104	1.55999	0.118763	0.549238
Y71G12B.13	WBGene00022153	192.046	-0.163691	0.10521	-1.55584	0.119745	0.862342	113.492	-0.0642267	0.121124	-0.530256	0.595935	0.999988	472.133	0.175054	0.0868168	2.01636	0.043762	0.379811
T01A4.9	WBGene00271778	2.54152	0.0879772	0.0565544	1.55562	0.119798	NA	4.09085	-0.0106348	0.0418831	-0.253916	0.799561	NA	2.04681	0.0271745	0.0753544	0.360623	0.718381	NA
clec-88	WBGene00019606	1699.81	-0.0969208	0.0623057	-1.55557	0.119811	0.862342	1131.25	0.0682169	0.0749148	0.910594	0.362509	0.999988	4363	-0.0357203	0.0661571	-0.539931	0.589245	0.889632
Y51H4A.24	WBGene00013118	12.6389	-0.181111	0.116428	-1.55556	0.119814	0.862342	8.0164	0.143375	0.0992954	1.44393	0.148759	NA	4.62081	-0.0458725	0.089562	-0.512187	0.60852	NA
F46F11.10	WBGene00018513	60.2668	0.202047	0.129905	1.55535	0.119863	0.862342	43.7354	-0.0726787	0.132857	-0.547043	0.584349	0.999988	156.602	0.110288	0.123913	0.890045	0.373442	0.792888
cpg-1	WBGene00000465	10456.7	-0.108686	0.0699209	-1.55441	0.120087	0.862342	6443.77	-0.114484	0.112847	-1.01451	0.31034	0.999988	24259.2	0.169156	0.130292	1.29829	0.194189	0.654917
acp-7	WBGene00022246	24.1422	-0.201415	0.129584	-1.55432	0.120108	0.862342	19.0814	0.160636	0.120559	1.33243	0.182718	0.955594	81.7644	0.226997	0.151311	1.50019	0.133564	0.57221
Y37E3.1	WBGene00021346	197.057	-0.155872	0.100294	-1.55415	0.120149	0.862342	127.753	-0.0129776	0.117027	-0.110894	0.911701	0.999988	502.127	0.0596315	0.0872112	0.68376	0.494127	0.853649
pyk-1	WBGene00009126	1917.91	-0.106525	0.0685482	-1.55401	0.120181	0.862342	1197.12	-0.133875	0.080246	-1.66831	0.0952536	0.884784	4564.78	0.16646	0.104778	1.58869	0.112131	0.538414
rpl-29	WBGene00004443	1465.06	-0.127569	0.0820903	-1.55401	0.120182	0.862342	1016.51	0.104767	0.0951569	1.10099	0.270901	0.999988	3910.24	-0.169967	0.0791948	-2.14619	0.0318576	0.32997
oac-50	WBGene00020864	0.77783	0.055852	0.0359629	1.55305	0.120412	NA	0.525215	-0.0205103	0.0295585	-0.693888	0.487753	NA	0.526677	0.0107992	0.0368399	0.293139	0.769416	NA
ugt-5	WBGene00013906	13.1417	0.177672	0.114405	1.55301	0.120421	0.862397	10.567	0.0250993	0.10632	0.236073	0.813376	NA	41.3569	0.000767132	0.163918	0.00467997	0.996266	0.999059
sel-10	WBGene00004767	895.031	-0.100866	0.0649549	-1.55286	0.120456	0.862397	571.276	-0.0501945	0.0778768	-0.644537	0.519227	0.999988	2226.16	0.0978848	0.083629	1.17046	0.241814	0.702036
kynu-1	WBGene00015802	465.035	-0.141037	0.0908304	-1.55275	0.120484	0.862397	318.959	0.212185	0.101619	2.08804	0.0367943	0.680318	1333.51	0.147963	0.100553	1.47149	0.14116	0.586234
sqst-5	WBGene00269434	8.14166	0.156101	0.100543	1.55259	0.120522	0.862397	10.3289	-0.0181142	0.0900771	-0.201097	0.840623	NA	27.3901	-0.0406898	0.164528	-0.247313	0.804666	0.960124
F35D2.3	WBGene00018041	17.1825	0.196242	0.126409	1.55245	0.120556	0.862397	13.0482	-0.123501	0.114794	-1.07585	0.281995	NA	38.2156	-0.168779	0.163879	-1.0299	0.303057	0.753019
C53B7.2	WBGene00016893	60.9027	-0.19935	0.12847	-1.55173	0.120728	0.862601	40.7949	0.230466	0.132748	1.73611	0.0825441	0.854468	179.774	-0.163131	0.110433	-1.47719	0.139624	0.583205
che-7	WBGene00000488	2.14623	-0.0959607	0.061856	-1.55135	0.120817	NA	1.01483	0.0452633	0.0455011	0.994772	0.319847	NA	5.95849	-0.0682722	0.136177	-0.50135	0.616125	0.90272
C23H3.9	WBGene00016022	12.9982	0.173388	0.111786	1.55107	0.120885	0.862601	13.5332	-0.0041742	0.0929931	-0.0448872	0.964197	0.999988	24.5407	-0.31377	0.163846	-1.91503	0.0554891	0.418543
K08E4.7	WBGene00045036	0.759579	0.0557195	0.0359265	1.55093	0.120918	NA	0.826154	-0.00847214	0.0408985	-0.20715	0.835892	NA	2.41759	-0.0687915	0.091922	-0.748368	0.454238	NA
npp-15	WBGene00003801	730.87	-0.125262	0.0807737	-1.55077	0.120956	0.862601	449.279	-0.0591385	0.0927117	-0.637875	0.523555	0.999988	1828.35	0.133765	0.0765616	1.74715	0.0806113	0.47821
C02F12.5	WBGene00015355	53.3361	-0.205729	0.132667	-1.55072	0.12097	0.862601	36.8022	0.194338	0.131723	1.47536	0.140117	0.937869	175.604	0.132403	0.118482	1.1175	0.263782	0.723751
tmed-12	WBGene00011606	6.80499	0.153306	0.0988698	1.55059	0.121001	0.862601	4.22412	-0.0917475	0.0803131	-1.14237	0.253299	NA	20.0611	0.317902	0.159704	1.99057	0.0465281	0.390841
zip-3	WBGene00012330	81.7946	0.194811	0.125644	1.55049	0.121023	0.862601	69.1646	0.29013	0.129529	2.23989	0.0250978	0.619926	254.464	-0.378819	0.118777	-3.18932	0.00142606	0.0439506
C46G7.1	WBGene00016721	94.2574	0.184107	0.118791	1.54984	0.121179	0.862639	80.9948	0.303311	0.126972	2.3888	0.0169034	0.529289	297.974	-0.40265	0.115105	-3.4981	0.000468577	0.0188682
oig-8	WBGene00020582	4.2373	0.117533	0.0758389	1.54977	0.121198	0.862639	5.14101	-0.0431472	0.0631717	-0.683014	0.494598	NA	4.90708	-0.0537251	0.114353	-0.469818	0.638485	NA
R13A5.11	WBGene00020053	0.609418	0.0557908	0.0360028	1.54963	0.121231	NA	1.08423	0.0214609	0.0454708	0.471972	0.636947	NA	4.3817	0.0188755	0.0993491	0.189992	0.849315	NA
T23F6.1	WBGene00011949	3.87365	-0.129989	0.0839019	-1.54929	0.121311	0.862639	1.91334	0.0514473	0.0616351	0.834707	0.403882	NA	9.51945	0.0864246	0.148569	0.581713	0.56076	0.878653
M28.9	WBGene00010900	0.930617	0.055477	0.0358129	1.54908	0.121364	NA	0.630806	-0.02083	0.0291232	-0.715237	0.474462	NA	0.32669	0.0226471	0.0322996	0.701157	0.483205	NA
cutl-8	WBGene00013960	1.55676	-0.0750562	0.0484589	-1.54886	0.121414	NA	0.488768	0.0255626	0.0310305	0.82379	0.410059	NA	2.82431	0.0326358	0.0826142	0.395039	0.692814	NA
Y102A5C.5	WBGene00014954	137.558	-0.175513	0.113318	-1.54885	0.121417	0.862639	84.9632	0.0297035	0.126418	0.234963	0.814237	0.999988	334.805	-0.0362007	0.0912657	-0.396652	0.691624	0.92827
panl-3	WBGene00014015	709.858	-0.134587	0.0869079	-1.54861	0.121475	0.862639	451.155	-0.0446514	0.106109	-0.420809	0.673895	0.999988	1648.15	0.11332	0.100395	1.12874	0.259008	0.721098
C04F5.9	WBGene00015451	211.202	-0.156616	0.101146	-1.54842	0.121522	0.862639	131.482	-0.00582532	0.116733	-0.0499029	0.9602	0.999988	520.108	0.0790457	0.101474	0.778973	0.435996	0.827872
T12B3.2	WBGene00020445	21.3065	0.198081	0.127931	1.54834	0.121541	0.862639	16.7919	0.0601938	0.120904	0.497865	0.61858	0.999988	75.5089	0.0706873	0.155796	0.453717	0.650033	0.911783
ulp-4	WBGene00006739	512.462	-0.146159	0.0944409	-1.54762	0.121713	0.862668	316.756	-0.0747953	0.106954	-0.699323	0.48435	0.999988	1191.63	0.125667	0.095835	1.31128	0.189763	0.648321
T02G6.1	WBGene00011384	0.995528	0.0726301	0.0469304	1.54761	0.121716	NA	1.02844	-0.00321753	0.0468041	-0.0687445	0.945193	NA	#N/A	#N/A	#N/A	#N/A	#N/A	#N/A
usp-33	WBGene00010702	123.97	0.174648	0.112879	1.54722	0.121811	0.862668	90.9569	-0.104246	0.126692	-0.822829	0.410605	0.999988	303.736	0.014129	0.0998809	0.141459	0.887508	0.981419
cdd-1	WBGene00000391	16.1536	0.190115	0.122879	1.54717	0.121822	0.862668	14.6405	0.036544	0.11906	0.306937	0.758891	0.999988	48.0526	-0.35972	0.152405	-2.36029	0.0182605	0.244341
F22F7.4	WBGene00017722	2.30799	0.0849015	0.0548758	1.54716	0.121825	NA	1.51089	-0.0401139	0.0470288	-0.852964	0.393679	NA	1.61398	0.116058	0.0693399	1.67376	0.0941778	NA
mafr-1	WBGene00016622	181.487	-0.166282	0.107479	-1.54711	0.121838	0.862668	119.594	0.101801	0.118577	0.858524	0.390603	0.999988	481.19	0.0117658	0.0852345	0.138041	0.890208	0.982188
Y7A5A.10	WBGene00044154	0.914637	0.0629224	0.0406727	1.54704	0.121853	NA	0.918168	-0.00777845	0.0397641	-0.195615	0.844912	NA	0.734967	-0.0411884	0.0410565	-1.00321	0.315759	NA
sdz-11	WBGene00017408	1.34763	-0.0808691	0.0522935	-1.54645	0.121997	NA	2.80994	0.0218564	0.0298883	0.73127	0.464614	NA	3.65252	0.0506816	0.112448	0.450713	0.652196	NA
dmsr-1	WBGene00010191	12.4222	-0.168252	0.108809	-1.54631	0.12203	0.862732	4.82467	-0.033222	0.0842667	-0.394248	0.693398	NA	25.2443	0.294087	0.16355	1.79815	0.0721534	0.459185
ttr-24	WBGene00013077	241.828	-0.163467	0.105718	-1.54625	0.122044	0.862732	158.746	0.146011	0.123354	1.18367	0.236543	0.994906	637.282	-0.0707878	0.11671	-0.606527	0.544165	0.871402
dpy-9	WBGene00001071	8.11571	-0.154559	0.0999677	-1.54609	0.122084	0.862732	3.54178	0.0140455	0.0748324	0.187693	0.851118	NA	17.2559	-0.141166	0.159899	-0.882849	0.377318	0.795102
soc-1	WBGene00004928	42.4404	-0.20567	0.133046	-1.54586	0.122139	0.862732	26.9107	0.109289	0.129823	0.841833	0.399882	0.999988	115.22	0.184198	0.120581	1.52758	0.126617	0.563101
saps-1	WBGene00008166	878.928	-0.116044	0.075091	-1.54538	0.122254	0.862843	568.904	-0.0292493	0.0911292	-0.320965	0.748237	0.999988	2120.61	0.137137	0.0939793	1.45923	0.144502	0.592244
abtm-1	WBGene00022281	74.3842	-0.194733	0.126068	-1.54467	0.122427	0.862843	43.6965	0.040979	0.131933	0.310604	0.756101	0.999988	173.934	-0.0091783	0.150744	-0.0608867	0.951449	0.992908
tag-234	WBGene00018874	21.4543	0.200175	0.1296	1.54456	0.122453	0.862843	19.4313	0.196531	0.124991	1.57237	0.115866	0.902354	81.3544	-0.426351	0.144882	-2.94276	0.00325303	0.0803866
dsh-1	WBGene00001101	121.084	-0.183321	0.118705	-1.54434	0.122506	0.862843	75.0063	0.0537699	0.128721	0.417724	0.676149	0.999988	263.154	0.0643975	0.117922	0.546102	0.584996	0.889632
pcs-1	WBGene00003960	103.921	0.180864	0.117119	1.54428	0.122521	0.862843	73.5875	0.00569402	0.130408	0.043663	0.965173	0.999988	289.069	-0.115798	0.102272	-1.13225	0.257528	0.719049
Y54F10AL.1	WBGene00021847	271.856	0.147417	0.0955376	1.54302	0.122825	0.863424	187.611	-0.120066	0.110445	-1.08712	0.276985	0.999988	652.822	0.0778591	0.0748127	1.04072	0.298006	0.749477
mrpl-30	WBGene00021021	92.1187	-0.185556	0.120272	-1.5428	0.122878	0.863424	56.6586	0.108482	0.13133	0.826023	0.408791	0.999988	249.281	0.041744	0.11245	0.371222	0.710472	0.935066
ehbp-1	WBGene00009098	545.646	-0.115483	0.074857	-1.54271	0.1229	0.863424	342.76	0.013502	0.0982409	0.137438	0.890685	0.999988	1362.4	0.0885459	0.0658849	1.34395	0.178965	0.63602
dhcr-7	WBGene00007126	5.87238	0.129306	0.0838218	1.54263	0.12292	0.863424	4.4535	-0.028439	0.0768472	-0.370072	0.711329	NA	8.46197	-0.21021	0.143481	-1.46507	0.142902	0.588849
T25G12.6	WBGene00020813	26.4281	0.203998	0.132296	1.54198	0.123079	0.863424	18.939	0.0044368	0.125219	0.0354322	0.971735	0.999988	70.1337	-0.525356	0.147407	-3.56398	0.000365278	0.0150732
ZK795.3	WBGene00014083	195.762	0.166411	0.10794	1.54169	0.123148	0.863424	133.86	-0.0590446	0.1178	-0.501226	0.616212	0.999988	521.879	0.103787	0.0939985	1.10413	0.269537	0.727981
sqt-1	WBGene00005016	10.2449	-0.152079	0.0986493	-1.54162	0.123167	0.863424	3.78394	-0.0590057	0.0784316	-0.752321	0.451858	NA	18.8562	0.240139	0.155993	1.53943	0.1237	0.560065
nol-6	WBGene00021789	122.031	-0.177513	0.115161	-1.54143	0.123211	0.863424	72.8209	-0.069957	0.127928	-0.546847	0.584484	0.999988	275.47	0.173165	0.121508	1.42513	0.154119	0.606071
clec-43	WBGene00019917	6.60094	-0.150779	0.0978617	-1.54073	0.123382	0.863424	3.07598	0.0423369	0.0769025	0.550527	0.581958	NA	20.8438	-0.0232599	0.164449	-0.141441	0.887521	0.981419
T28D6.3	WBGene00012123	72.7054	0.201415	0.130734	1.54064	0.123403	0.863424	62.5366	0.252745	0.131686	1.9193	0.0549458	0.771242	251.414	-0.196015	0.127403	-1.53854	0.123917	0.560084
F53F10.1	WBGene00018763	7.35006	-0.160052	0.103888	-1.54062	0.123409	0.863424	3.75857	0.0581485	0.0808718	0.719021	0.472128	NA	20.3998	0.101774	0.164007	0.620548	0.534897	0.869503
col-181	WBGene00000754	5953.87	-0.125238	0.0813239	-1.53999	0.123563	0.863693	4382.93	0.315751	0.0925889	3.41025	0.000649034	0.0764238	18897.3	0.131099	0.103423	1.2676	0.20494	0.66954
wee-1.3	WBGene00006940	962.011	-0.121502	0.0789238	-1.53948	0.123687	0.863693	576.877	-0.156473	0.0988749	-1.58253	0.113528	0.901795	2283.18	0.154336	0.10963	1.4078	0.159191	0.610408
B0432.8	WBGene00015189	155.551	-0.177174	0.115101	-1.53929	0.123733	0.863693	98.3299	0.139422	0.123668	1.12739	0.259576	0.999988	234.971	-0.23817	0.156278	-1.52401	0.127506	0.563594
best-17	WBGene00020559	12.8087	0.166034	0.107866	1.53926	0.123741	0.863693	8.9366	-0.0727839	0.0966981	-0.752692	0.451635	NA	28.1505	-0.163173	0.164078	-0.994489	0.319985	0.766579
grh-1	WBGene00001707	12.1585	-0.172105	0.111862	-1.53856	0.123913	0.864382	6.5399	0.105096	0.0966447	1.08745	0.276838	NA	41.5033	-0.0111211	0.161777	-0.0687433	0.945194	0.991735
F53B3.5	WBGene00018743	51.8873	0.203881	0.132559	1.53804	0.124039	0.86475	34.7975	-0.141936	0.13257	-1.07065	0.284328	0.999988	116.467	-0.262089	0.145717	-1.79862	0.0720786	0.459185
Y37F4.7	WBGene00021388	2.76032	0.106573	0.0692944	1.53797	0.124056	NA	2.53342	-0.00129762	0.0694557	-0.0186827	0.985094	NA	11.2329	-0.060075	0.152993	-0.392664	0.694568	0.928844
hst-2	WBGene00002029	56.9215	0.199304	0.129639	1.53737	0.124203	0.865381	44.7614	0.0738007	0.132183	0.558324	0.576623	0.999988	167.337	-0.026132	0.126268	-0.206957	0.836043	0.968721
T18D3.10	WBGene00196032	0.73386	0.0547273	0.0356268	1.53613	0.124508	NA	0.758099	-0.0106652	0.0398216	-0.267825	0.788834	NA	0.209607	-0.00944956	0.0319952	-0.295343	0.767732	NA
cyp-13A10	WBGene00014254	3.75993	-0.120742	0.0786074	-1.53602	0.124535	0.866982	1.16076	0.00248382	0.0490736	0.0506143	0.959633	NA	6.51756	-0.00704167	0.131787	-0.0534323	0.957387	0.994511
stim-1	WBGene00021910	296.602	-0.136393	0.0888103	-1.53578	0.124592	0.866982	182.375	0.0180952	0.112202	0.161273	0.871879	0.999988	756.741	0.112854	0.0878454	1.28469	0.1989	0.662479
F13C5.5	WBGene00017426	5.79084	-0.150721	0.0981554	-1.53553	0.124653	0.866982	2.62661	0.0286111	0.0678919	0.421422	0.673447	NA	16.7679	-0.0457771	0.15579	-0.293839	0.768881	0.94982
F52G2.3	WBGene00009943	23.8472	0.201708	0.131447	1.53452	0.124902	0.867263	17.0155	-0.00856416	0.123451	-0.0693729	0.944693	0.999988	55.8791	-0.0237449	0.156593	-0.151635	0.879475	0.979189
cdc-48.1	WBGene00007352	5449.5	-0.108134	0.0704679	-1.53452	0.124902	0.867263	3302.97	-0.193059	0.0839593	-2.29943	0.0214804	0.589356	12778.7	0.182671	0.123956	1.47368	0.140568	0.585194
K03B4.4	WBGene00019355	3.23827	-0.111672	0.0727879	-1.53422	0.124976	NA	0.838919	-0.000546723	0.0435778	-0.0125459	0.98999	NA	0.919819	-0.0620206	0.0500741	-1.23858	0.215502	NA
cyn-8	WBGene00000884	147.61	0.163322	0.106473	1.53393	0.125047	0.867263	95.8469	-0.192209	0.122201	-1.5729	0.115741	0.902354	#N/A	#N/A	#N/A	#N/A	#N/A	#N/A
vhp-1	WBGene00006923	90.3918	-0.189317	0.123424	-1.53388	0.12506	0.867263	58.289	0.146226	0.131839	1.10913	0.267375	0.999988	260.591	0.125645	0.148575	0.845665	0.39774	0.807018
hpo-27	WBGene00016418	597.296	-0.126946	0.0827739	-1.53364	0.125117	0.867263	360.828	-0.144375	0.106199	-1.35947	0.173997	0.951206	1359.4	0.200174	0.100685	1.98812	0.0467987	0.39174
clec-10	WBGene00015403	36.9098	0.203969	0.133002	1.53357	0.125135	0.867263	25.0253	-0.055434	0.129346	-0.428571	0.668235	0.999988	89.5558	-0.294999	0.147167	-2.00451	0.0450152	0.383649
C33F10.12	WBGene00016358	1.08832	0.0609758	0.0397611	1.53355	0.125139	NA	0.738855	-0.0239304	0.0328336	-0.728837	0.466101	NA	1.16478	0.0106446	0.0434185	0.245163	0.80633	NA
dhs-3	WBGene00000967	254.241	0.160447	0.104649	1.53319	0.125228	0.867402	197.281	0.150793	0.116714	1.29199	0.196362	0.966193	770.753	-0.191025	0.0820501	-2.32815	0.0199042	0.256234
hhat-2	WBGene00013312	4.28586	0.129913	0.0848353	1.53135	0.125682	0.869276	2.35386	-0.0935561	0.0638542	-1.46515	0.142879	NA	4.89068	0.0975615	0.126177	0.773214	0.439395	NA
ets-9	WBGene00016865	15.5051	-0.181325	0.118426	-1.53113	0.125736	0.869276	9.70821	0.0913319	0.103253	0.884547	0.376401	NA	#N/A	#N/A	#N/A	#N/A	#N/A	#N/A
K11H3.3	WBGene00010780	639.74	0.117948	0.0770454	1.53089	0.125798	0.869276	439.658	-0.000952064	0.0906258	-0.0105054	0.991618	0.999988	1725.98	-0.065279	0.0614469	-1.06236	0.28807	0.74206
F19F10.3	WBGene00017599	6.64475	0.1515	0.0989831	1.53056	0.125877	0.869276	5.28372	-0.0052957	0.0846302	-0.0625746	0.950105	NA	20.3935	0.00270311	0.164136	0.0164687	0.98686	0.998439
C05C10.5	WBGene00007332	1279.65	-0.115258	0.0753251	-1.53014	0.125981	0.869276	822.835	-0.0522448	0.097714	-0.534671	0.592877	0.999988	3133.52	0.117231	0.125972	0.930613	0.352054	0.779111
tomm-40	WBGene00007686	712.624	-0.117185	0.0765995	-1.52984	0.126057	0.869276	476.217	0.0559413	0.096235	0.581299	0.561039	0.999988	1710.99	-0.00159032	0.0908538	-0.0175042	0.986034	0.998439
rpm-1	WBGene00004457	90.0912	-0.189422	0.123827	-1.52973	0.126084	0.869276	52.2176	-0.0658067	0.132423	-0.496944	0.619228	0.999988	231.211	0.392309	0.134304	2.92105	0.00348859	0.0839514
heh-1	WBGene00006452	365.537	0.158156	0.103389	1.52971	0.126089	0.869276	264.766	0.0397644	0.110709	0.359178	0.719462	0.999988	952.808	-0.123748	0.0966757	-1.28003	0.200534	0.664861
mcd-1	WBGene00013096	465.59	0.146773	0.0959714	1.52934	0.126179	0.869391	304.076	-0.285353	0.0996344	-2.864	0.00418322	0.25421	1128.44	0.114516	0.1074	1.06626	0.286307	0.741529
C01G12.7	WBGene00007247	1.53314	-0.0851304	0.0556811	-1.52889	0.126291	NA	0.192606	0.00202537	0.0227936	0.0888571	0.929195	NA	3.00212	0.0528969	0.099345	0.532456	0.59441	NA
nas-20	WBGene00003539	95.0808	-0.192622	0.126021	-1.5285	0.12639	0.869731	59.0934	-0.0119827	0.132546	-0.0904039	0.927966	0.999988	258.374	0.628436	0.137909	4.55689	5.19176e-06	0.000386928
npr-11	WBGene00016110	2.0262	-0.0964792	0.0631247	-1.52839	0.126416	NA	0.789978	0.0324532	0.0435961	0.744405	0.456631	NA	5.29287	0.0768467	0.129865	0.591741	0.554024	0.874001
smc-6	WBGene00010056	1244.52	-0.097866	0.0640746	-1.52738	0.126668	0.869731	773.701	-0.0915357	0.0800386	-1.14364	0.252771	0.999988	3081.03	0.175407	0.0646574	2.71287	0.00667038	0.135056
W08G11.3	WBGene00012347	311.272	0.143957	0.0942809	1.52689	0.126788	0.869731	210.606	-0.113249	0.114962	-0.9851	0.324575	0.999988	793.251	0.0685798	0.11044	0.62097	0.53462	0.869503
R02F11.1	WBGene00019839	5.98275	-0.143234	0.0938079	-1.52688	0.12679	0.869731	3.15299	0.0587184	0.0690818	0.849984	0.395334	NA	16.5768	0.000547373	0.156582	0.00349576	0.997211	0.999079
Y54G2A.40	WBGene00044495	2.89569	0.109702	0.0718485	1.52685	0.126798	NA	2.56126	-0.00453425	0.0672726	-0.0674011	0.946262	NA	8.48816	-0.022261	0.136678	-0.162871	0.87062	0.976411
nlp-58	WBGene00077775	4.22496	-0.131855	0.0863707	-1.52662	0.126855	0.869731	2.2588	0.0624834	0.0647991	0.964263	0.334914	NA	11.596	-0.1888	0.142041	-1.3292	0.183782	0.641309
F26E4.3	WBGene00009158	39.7801	-0.201712	0.132131	-1.5266	0.12686	0.869731	35.4417	0.376797	0.132121	2.8519	0.00434587	0.261305	139.243	-0.00388051	0.134981	-0.0287487	0.977065	0.997644
dnj-30	WBGene00001048	240.284	0.143854	0.0942471	1.52635	0.126923	0.869731	159.472	0.0425337	0.112525	0.377994	0.705435	0.999988	630.407	-0.278209	0.100497	-2.76834	0.00563429	0.119251
rpt-3	WBGene00004503	1161.61	-0.0993741	0.06511	-1.52625	0.126948	0.869731	741.061	-0.0738653	0.0788253	-0.937076	0.34872	0.999988	2810.83	0.0577464	0.0936836	0.616398	0.537632	0.869503
wago-1	WBGene00011061	4256.2	-0.0867924	0.0568724	-1.52609	0.126987	0.869731	2667.1	-0.1454	0.0687931	-2.11359	0.0345506	0.663263	10179.6	0.188767	0.0949194	1.98871	0.0467333	0.39174
mttu-1	WBGene00007114	55.1325	0.201725	0.132189	1.52604	0.127001	0.869731	44.1532	-0.0989256	0.129979	-0.761086	0.446606	0.999988	116.787	-0.0881778	0.144493	-0.610257	0.541691	0.870629
tcc-1	WBGene00013340	2178.43	-0.108172	0.0708919	-1.52588	0.12704	0.869731	1374.14	-0.0754879	0.0822997	-0.917233	0.359021	0.999988	5357.99	0.150673	0.0907719	1.65991	0.0969322	0.514004
C05C10.3	WBGene00007330	810.73	-0.11154	0.0731319	-1.52519	0.127212	0.870404	584.155	0.195496	0.0875527	2.2329	0.0255559	0.620393	2341.36	0.0337577	0.0703295	0.479994	0.631232	0.906876
nas-10	WBGene00003529	1.1362	-0.0725552	0.0475725	-1.52515	0.127222	NA	0.20968	0.0119764	0.0228407	0.524346	0.600038	NA	#N/A	#N/A	#N/A	#N/A	#N/A	#N/A
set-9	WBGene00017482	483.366	-0.142842	0.0936953	-1.52454	0.127375	0.87101	284.343	-0.154336	0.113397	-1.36102	0.173508	0.950257	1097.5	0.132246	0.1339	0.987643	0.323327	0.767122
nas-8	WBGene00003527	2.80073	-0.111491	0.0731358	-1.52444	0.127399	NA	1.20536	0.0346553	0.049899	0.694508	0.487363	NA	3.99384	0.0411201	0.0746429	0.550891	0.581708	NA
dhs-9	WBGene00000973	94.5945	0.188382	0.123591	1.52424	0.127449	0.87101	70.3056	0.00910163	0.12913	0.0704843	0.943808	0.999988	240.648	-0.401763	0.115583	-3.47596	0.000509033	0.0201922
mls-1	WBGene00003376	1.86059	-0.0900135	0.0590623	-1.52404	0.127498	NA	0.263259	-0.000703327	0.0229817	-0.0306038	0.975586	NA	2.55463	0.149361	0.0966564	1.54527	0.12228	NA
F58H1.5	WBGene00010288	9.87476	0.170467	0.111864	1.52388	0.127539	0.871046	6.76241	-0.0679854	0.0978096	-0.695079	0.487005	NA	20.4392	0.0757426	0.163292	0.463847	0.642757	0.909944
ego-2	WBGene00001215	427.118	-0.151184	0.0992264	-1.52363	0.127602	0.871046	257.161	-0.0955327	0.12345	-0.773855	0.439017	0.999988	1004.48	0.228418	0.120182	1.9006	0.0573546	0.423476
C16A3.6	WBGene00015811	368.527	-0.148876	0.0977509	-1.52301	0.127756	0.871589	241.644	0.0938218	0.103985	0.902264	0.366917	0.999988	801.883	-0.103231	0.0886337	-1.1647	0.244142	0.705041
mtl-1	WBGene00003473	30.1592	0.20227	0.132859	1.52244	0.127898	0.871589	27.3928	0.10623	0.128704	0.82538	0.409156	0.999988	85.8695	-0.642248	0.164399	-3.90663	9.35905e-05	0.00479535
ech-2	WBGene00001151	157.834	0.168074	0.110399	1.52242	0.127903	0.871589	107.649	-0.0590327	0.120958	-0.488042	0.62552	0.999988	390.348	-0.0567703	0.102932	-0.551531	0.58127	0.888573
tbc-12	WBGene00044061	143.139	-0.173612	0.114185	-1.52045	0.128398	0.871632	84.114	-0.0354514	0.126039	-0.281273	0.778501	0.999988	330.018	0.181607	0.106036	1.71269	0.0867687	0.495337
C49G7.7	WBGene00016785	9.16159	0.16535	0.108759	1.52033	0.128428	0.871632	9.05731	0.126534	0.103675	1.22048	0.222283	NA	31.194	-0.50383	0.161068	-3.12807	0.00175961	0.0522655
F36G3.1	WBGene00009482	85.6867	0.196443	0.129233	1.52006	0.128496	0.871632	68.6243	-0.0169842	0.132842	-0.127853	0.898265	0.999988	223.754	-0.0709464	0.127243	-0.557566	0.577141	0.886915
rpl-12	WBGene00004424	4202.8	-0.108764	0.0715586	-1.51994	0.128527	0.871632	2649.31	-0.0983235	0.0817573	-1.20263	0.229121	0.988386	10007.1	-0.00686167	0.132126	-0.0519327	0.958582	0.994821
ncs-4	WBGene00008998	3.98225	0.129649	0.0852995	1.51993	0.128529	0.871632	2.74715	-0.0785733	0.0715319	-1.09844	0.272013	NA	9.13174	0.0311523	0.141337	0.220412	0.825551	0.965639
gska-3	WBGene00007977	1.26884	0.0735553	0.0484001	1.51973	0.128578	NA	1.13383	-0.0129607	0.0453473	-0.285811	0.775023	NA	2.59425	0.0320702	0.0975993	0.32859	0.742465	NA
gpa-7	WBGene00001669	20.2349	-0.19603	0.128991	-1.51972	0.128582	0.871632	9.61036	-0.0396489	0.103325	-0.38373	0.701179	NA	37.7951	0.125315	0.163746	0.7653	0.444093	0.83253
W09G12.9	WBGene00021123	53.2398	0.198796	0.130841	1.51938	0.128667	0.871632	41.3134	-0.15433	0.130862	-1.17934	0.238264	0.99539	136.494	0.0643934	0.147755	0.435811	0.662974	0.917324
drh-2	WBGene00001091	53.5127	-0.199573	0.131378	-1.51908	0.128743	0.871632	32.795	0.0901578	0.131895	0.683558	0.494255	0.999988	141.628	-0.0218031	0.128929	-0.169109	0.865711	0.975055
F36A2.9	WBGene00009456	646.14	-0.110465	0.0727315	-1.5188	0.128812	0.871632	420.066	0.0230639	0.0873475	0.264048	0.791743	0.999988	1719.47	0.139874	0.0749205	1.86696	0.0619066	0.432783
Y87G2A.16	WBGene00013602	1.48703	-0.0858501	0.0565284	-1.51871	0.128836	NA	0.669563	0.0310194	0.0364565	0.850862	0.394846	NA	5.38304	-0.0866562	0.105176	-0.823913	0.409989	0.814801
C29H12.6	WBGene00016237	8.10325	-0.156638	0.103165	-1.51833	0.128932	0.871632	3.11618	-0.0128383	0.0704367	-0.182267	0.855373	NA	11.4687	-0.0998889	0.153001	-0.652866	0.513843	0.861104
puf-5	WBGene00004241	4399.26	-0.0950038	0.0625728	-1.51829	0.128941	0.871632	2730.48	-0.165223	0.0837338	-1.9732	0.0484731	0.75376	10340.7	0.124133	0.128602	0.965244	0.334423	0.769195
C18A11.4	WBGene00015950	4.97459	0.110078	0.0725137	1.51803	0.129008	0.871632	3.76763	-0.0296455	0.0670656	-0.442037	0.658463	NA	6.8269	-0.0657916	0.133759	-0.491866	0.622814	0.904876
rpn-1	WBGene00004458	2592.34	-0.117686	0.0775335	-1.51787	0.129048	0.871632	1585.2	-0.160836	0.0932195	-1.72535	0.0844649	0.86069	6142.47	0.183637	0.127221	1.44346	0.148892	0.599124
Y58A7A.4	WBGene00021978	7.26527	0.123626	0.0814666	1.51751	0.129138	0.871632	9.61599	0.10531	0.0927465	1.13546	0.256183	NA	21.4343	-0.407722	0.144377	-2.82401	0.00474263	0.105652
aman-3	WBGene00018594	12.1687	-0.179152	0.118073	-1.5173	0.129191	0.871632	9.6289	0.15528	0.105325	1.47429	0.140402	NA	#N/A	#N/A	#N/A	#N/A	#N/A	#N/A
mppa-1	WBGene00022159	196.83	0.166475	0.10972	1.51726	0.129201	0.871632	138.988	-0.177037	0.125607	-1.40945	0.158703	0.943256	446.205	-0.0163588	0.103014	-0.158801	0.873826	0.977258
pfn-1	WBGene00003989	1660.49	-0.0961396	0.0633645	-1.51725	0.129205	0.871632	1022.29	-0.139565	0.0787855	-1.77145	0.0764858	0.8271	3912.13	0.107081	0.106041	1.0098	0.31259	0.7608
W01B11.6	WBGene00020917	55.2748	-0.20003	0.13186	-1.51698	0.129271	0.871632	30.9601	-0.0505477	0.132012	-0.382904	0.701791	0.999988	130.645	0.274267	0.131322	2.08851	0.0367522	0.350343
cyb-2.1	WBGene00000866	821.654	0.10556	0.069593	1.51681	0.129314	0.871632	564.542	-0.0133279	0.0851839	-0.15646	0.87567	0.999988	2222.65	0.0158185	0.0775597	0.203952	0.838391	0.969321
acl-1	WBGene00010339	134.271	0.169897	0.11204	1.5164	0.129417	0.87167	87.3787	-0.194378	0.128443	-1.51334	0.130192	0.921973	302.729	0.0335234	0.124029	0.270287	0.786939	0.954987
egl-38	WBGene00001204	4.04846	-0.129377	0.0853306	-1.51618	0.129474	0.87167	1.3962	0.0027173	0.0505291	0.053777	0.957113	NA	8.64839	0.00906677	0.133541	0.0678948	0.945869	0.991735
F53F1.4	WBGene00009982	48.4099	-0.200748	0.132427	-1.51591	0.129542	0.87167	42.939	0.578825	0.132772	4.35956	1.3e-05	0.00256957	193.238	-0.346696	0.153742	-2.25506	0.0241296	0.286411
R13D11.4	WBGene00020058	7.90316	-0.157494	0.103991	-1.51449	0.129901	0.873587	5.48494	0.144098	0.090126	1.59885	0.109853	NA	35.4756	0.0202499	0.160022	0.126544	0.899301	0.982647
ZK616.5	WBGene00022775	407.99	-0.139926	0.0924291	-1.51387	0.130058	0.8739	273.776	0.0629207	0.105921	0.594035	0.552488	0.999988	923.871	-0.00687816	0.13067	-0.0526378	0.95802	0.994821
C33B4.4	WBGene00007892	40.0601	0.201331	0.133029	1.51344	0.130168	0.8739	36.3433	0.0285209	0.13112	0.217517	0.827805	0.999988	80.6167	0.229907	0.161806	1.42088	0.155353	0.606071
ptp-3	WBGene00004215	355.21	-0.151565	0.100146	-1.51343	0.130169	0.8739	197.301	-0.275685	0.117075	-2.35478	0.0185336	0.553268	749.833	0.228389	0.129956	1.75744	0.0788428	0.475027
mec-3	WBGene00003167	5.5239	-0.139339	0.0921024	-1.51287	0.130313	0.874187	1.54166	-0.0353107	0.0591003	-0.59747	0.550193	NA	6.53577	0.104714	0.121794	0.859764	0.389919	0.804246
Y113G7A.13	WBGene00013750	2.2347	0.0970204	0.064132	1.51282	0.130324	NA	1.75902	-0.0226196	0.0556929	-0.406149	0.684633	NA	6.89456	0.0748281	0.127123	0.588627	0.556111	0.875535
cima-1	WBGene00018473	15.257	0.184636	0.122074	1.5125	0.130407	0.874187	13.2759	-0.00784997	0.108496	-0.0723525	0.942321	0.999988	46.8939	-0.00152965	0.164021	-0.00932596	0.992559	0.999036
F59E11.2	WBGene00019109	1.74937	-0.0897464	0.0593489	-1.51218	0.130487	NA	0.717866	0.0267589	0.036725	0.72863	0.466228	NA	5.91384	0.0648952	0.117707	0.551329	0.581408	0.888573
cut-6	WBGene00000853	4.25665	0.120688	0.0798149	1.5121	0.130507	0.874187	3.03458	-0.0456865	0.0699209	-0.653403	0.513496	NA	9.40897	-0.0334562	0.134206	-0.24929	0.803137	0.95969
C47G2.3	WBGene00008164	160.951	-0.171153	0.113192	-1.51206	0.130519	0.874187	108.542	0.201014	0.124865	1.60985	0.107431	0.893211	446.391	-0.0903259	0.0912811	-0.989535	0.322401	0.767122
nhr-48	WBGene00003638	107.085	0.177666	0.117544	1.51149	0.130664	0.874187	77.612	-0.121591	0.130137	-0.934334	0.350132	0.999988	195.29	0.0651119	0.136052	0.47858	0.632238	0.906933
Y7A9A.1	WBGene00012416	23.6597	-0.195372	0.129273	-1.51131	0.13071	0.874187	11.0886	-0.077484	0.110269	-0.70268	0.482255	NA	52.5085	0.146626	0.15965	0.91842	0.358399	0.782471
Y43D4A.6	WBGene00012792	2.11418	0.0980008	0.0648473	1.51126	0.130723	NA	1.23019	-0.050492	0.048566	-1.03966	0.298499	NA	3.82319	-0.148182	0.10967	-1.35116	0.176644	NA
F38B7.2	WBGene00009533	7.29627	-0.150294	0.0994519	-1.51122	0.130731	0.874187	4.49865	0.126235	0.0846065	1.49203	0.135692	NA	39.9749	0.425505	0.163606	2.60079	0.00930105	0.163308
F13H6.3	WBGene00017431	71.2982	0.189419	0.125513	1.50916	0.131257	0.877207	53.6899	0.0545149	0.130952	0.416296	0.677193	0.999988	202.038	-0.14477	0.128938	-1.12278	0.261531	0.722756
dnsn-1	WBGene00016074	348.74	-0.138056	0.0915011	-1.50879	0.131352	0.87734	219.118	0.0142912	0.103203	0.138476	0.889864	0.999988	892.568	0.0925126	0.0979287	0.944693	0.344816	0.775167
nhl-3	WBGene00003599	94.707	0.176838	0.117293	1.50766	0.131641	0.878328	62.5579	-0.133626	0.128814	-1.03735	0.299572	0.999988	216.927	-0.0500477	0.112971	-0.443016	0.657754	0.914977
cri-2	WBGene00019478	43.0663	0.198144	0.131448	1.50739	0.131709	0.878328	30.256	0.0269893	0.131321	0.205522	0.837164	0.999988	114.452	-0.18979	0.13823	-1.373	0.169753	0.626117
W09G12.7	WBGene00021121	24.694	0.194923	0.129316	1.50734	0.131723	0.878328	16.1854	-0.0992589	0.116256	-0.853795	0.393219	0.999988	41.194	-0.317662	0.162026	-1.96056	0.0499306	0.404032
ZK792.7	WBGene00014079	12.6471	0.174332	0.115733	1.50633	0.131983	0.878812	7.66286	-0.146488	0.101084	-1.44917	0.147289	NA	27.9574	-0.0845325	0.163341	-0.517521	0.604792	0.897634
AC8.1	WBGene00004054	5.77879	-0.135636	0.0900516	-1.5062	0.132015	0.878812	3.09325	0.0498157	0.0703421	0.708192	0.478826	NA	16.6422	0.329313	0.153459	2.14594	0.0318781	0.32997
tag-153	WBGene00006499	1151.46	-0.0988232	0.0656315	-1.50573	0.132137	0.878812	730.201	-0.138394	0.0887025	-1.5602	0.118713	0.907357	413.052	0.135104	0.157525	0.857666	0.391077	0.80431
C44B9.2	WBGene00008079	3.8779	0.125665	0.0834586	1.50571	0.132141	0.878812	2.52229	-0.0650728	0.0702194	-0.926706	0.354079	NA	9.55352	0.0458768	0.132684	0.345759	0.729524	0.940451
srr-4	WBGene00005655	22.5076	-0.193835	0.128808	-1.50485	0.132364	0.878812	12.8114	0.100257	0.114482	0.875747	0.381168	NA	58.5642	-0.108811	0.147123	-0.739595	0.459546	0.841756
F26D2.16	WBGene00009154	1.96896	0.0831524	0.0552571	1.50483	0.132369	NA	1.03551	-0.0435586	0.038342	-1.13605	0.255934	NA	2.77257	0.183605	0.0768398	2.38945	0.0168738	NA
F59B1.8	WBGene00019100	56.1789	0.196361	0.130575	1.50381	0.132629	0.878812	41.9163	-0.0299069	0.13284	-0.225134	0.821875	0.999988	134.722	-0.192218	0.119241	-1.61202	0.106959	0.530854
W02D9.4	WBGene00012210	92.3734	-0.179799	0.119578	-1.50361	0.132681	0.878812	62.7275	0.0681858	0.130672	0.52181	0.601803	0.999988	235.728	0.0637266	0.123444	0.516238	0.605688	0.897634
larp-1	WBGene00020097	2526.88	-0.131479	0.0874427	-1.5036	0.132684	0.878812	1501.79	-0.180343	0.101155	-1.78283	0.0746141	0.818787	5881.47	0.263179	0.127165	2.06958	0.0384917	0.359614
fat-6	WBGene00001398	997.693	0.108472	0.0721513	1.5034	0.132736	0.878812	688.711	-0.00746198	0.0914348	-0.0816099	0.934957	0.999988	2510.28	-0.156426	0.0768651	-2.03507	0.0418434	0.371994
ubc-6	WBGene00006703	390.91	-0.127075	0.0845385	-1.50316	0.132798	0.878812	262.112	0.000766731	0.112855	0.00679396	0.994579	0.999988	944.124	0.0800854	0.071441	1.121	0.262288	0.723137
fdps-1	WBGene00011058	299.19	-0.138524	0.0921813	-1.50274	0.132907	0.878812	189.53	0.026895	0.104564	0.257211	0.797016	0.999988	762.523	-0.0125368	0.0789331	-0.158829	0.873804	0.977258
syx-17	WBGene00012150	139.356	0.169163	0.112585	1.50254	0.132958	0.878812	99.2077	-0.0276369	0.121747	-0.227003	0.820421	0.999988	376.023	0.165182	0.09985	1.6543	0.0980663	0.514661
F31E9.3	WBGene00009296	1.19534	0.0745596	0.049633	1.50222	0.13304	NA	1.33667	0.00683081	0.0512902	0.13318	0.894051	NA	4.21851	-0.0923554	0.116182	-0.794921	0.426659	NA
msp-59	WBGene00003452	2.23052	0.0866534	0.0576839	1.50221	0.133042	NA	1.56742	-0.0341377	0.048399	-0.705339	0.480599	NA	4.71955	0.234294	0.0973225	2.4074	0.0160667	NA
aco-2	WBGene00000041	3520.23	-0.0936482	0.0623608	-1.50172	0.13317	0.878812	2203.85	-0.127399	0.0757529	-1.68178	0.0926121	0.883348	6445.63	0.164028	0.103167	1.58993	0.111852	0.537911
ubc-18	WBGene00006713	710.369	-0.116222	0.0774015	-1.50154	0.133216	0.878812	483.424	0.142779	0.0941502	1.5165	0.129393	0.921068	1970.73	-0.0434149	0.080905	-0.536615	0.591534	0.891177
comt-4	WBGene00021491	2.57919	0.0975116	0.0649437	1.50148	0.133232	NA	6.08489	0.0949427	0.0740249	1.28258	0.19964	NA	21.2839	-0.22521	0.153557	-1.46662	0.142479	0.588731
grl-15	WBGene00001724	2.83657	0.108839	0.0724919	1.5014	0.133253	NA	1.73624	-0.0632849	0.0588304	-1.07572	0.282053	NA	5.6054	-0.0576073	0.124364	-0.463215	0.643211	0.909944
cyp-35A4	WBGene00016786	1.99166	0.0911547	0.0607158	1.50133	0.133269	NA	1.19976	-0.0608261	0.0531709	-1.14397	0.252634	NA	4.05049	0.0772491	0.116105	0.665338	0.505834	NA
T05E7.4	WBGene00020260	2.74357	-0.0979816	0.065275	-1.50106	0.13334	NA	0.785089	0.00997479	0.0372923	0.267476	0.789103	NA	3.75296	0.0374261	0.107976	0.346616	0.72888	NA
trx-4	WBGene00021548	97.8104	0.187009	0.124589	1.50101	0.133353	0.878812	70.1731	-0.0755876	0.129244	-0.584846	0.558651	0.999988	234.55	-0.115041	0.12364	-0.93045	0.352138	0.779111
del-10	WBGene00020897	14.9284	0.184505	0.122927	1.50093	0.133373	0.878812	13.0008	-0.00692372	0.115201	-0.060101	0.952075	NA	44.6478	-0.021624	0.159545	-0.135536	0.892188	0.982188
Y39E4B.5	WBGene00012716	527.817	-0.119509	0.0796346	-1.50072	0.133428	0.878812	343.926	0.0117649	0.102333	0.114966	0.908472	0.999988	1295.72	-0.0493995	0.128113	-0.385593	0.699798	0.930777
W05F2.7	WBGene00021039	10.5156	-0.166777	0.111134	-1.50069	0.133437	0.878812	5.08436	0.0126949	0.089783	0.141395	0.887558	NA	26.375	0.307531	0.163161	1.88484	0.0594517	0.428718
R12C12.9	WBGene00020029	34.8143	-0.199143	0.132714	-1.50055	0.133472	0.878812	24.2498	0.0828131	0.126293	0.65572	0.512004	0.999988	96.4317	0.402492	0.156293	2.57524	0.0100169	0.170832
cgh-1	WBGene00000479	9443.02	-0.0954085	0.0635859	-1.50047	0.133494	0.878812	5804.26	-0.176536	0.0746328	-2.36539	0.0180109	0.543404	22023.2	0.198752	0.112229	1.77095	0.0765697	0.469615
gop-3	WBGene00001662	360.016	-0.129818	0.0865249	-1.50036	0.133522	0.878812	225.122	0.10077	0.118567	0.8499	0.395381	0.999988	978.657	0.00718571	0.0737152	0.0974793	0.922346	0.988256
nspc-16	WBGene00008357	19.3919	-0.18123	0.120796	-1.5003	0.133537	0.878812	8.03771	-0.058453	0.0953495	-0.613039	0.539851	NA	26.9741	0.2354	0.160603	1.46572	0.142725	0.588849
ucr-2.1	WBGene00012158	351.433	0.143429	0.0956025	1.50027	0.133545	0.878812	258.199	0.00763949	0.105429	0.0724608	0.942235	0.999988	920.375	-0.199906	0.117145	-1.70649	0.087917	0.49936
C53D6.11	WBGene00044241	4.26272	0.122228	0.0815	1.49973	0.133685	0.878812	3.64968	0.0113855	0.0767541	0.148337	0.882077	NA	10.7669	-0.107175	0.147095	-0.728611	0.46624	0.84503
T12G3.2	WBGene00011738	166.869	0.158356	0.105603	1.49954	0.133733	0.878812	120.58	-0.0781886	0.122354	-0.639037	0.522799	0.999988	293.865	-0.0227126	0.125196	-0.181417	0.85604	0.972099
erp-44.2	WBGene00015510	74.8954	-0.191177	0.12749	-1.49954	0.133734	0.878812	47.4926	0.163	0.132803	1.22738	0.219681	0.983643	226.137	0.209182	0.118563	1.76431	0.0776791	0.471248
F40G9.9	WBGene00018245	1.75436	0.0897142	0.0598635	1.49865	0.133966	NA	1.4976	-0.0109555	0.0502997	-0.217805	0.827581	NA	6.78317	0.129491	0.122047	1.061	0.28869	0.74206
drd-10	WBGene00016361	67.0516	0.197892	0.132049	1.49862	0.133972	0.879883	47.4914	0.0185447	0.131278	0.141263	0.887662	0.999988	174.485	-0.254289	0.15662	-1.6236	0.104461	0.527392
ptr-22	WBGene00004236	5.5295	0.131879	0.0880414	1.49792	0.134155	0.8806	3.68634	-0.0885232	0.0739557	-1.19698	0.231316	NA	3.5403	-0.114457	0.100155	-1.1428	0.25312	NA
ccb-1	WBGene00000368	23.4863	-0.194566	0.129935	-1.49741	0.134288	0.880977	15.8915	0.107675	0.117712	0.914734	0.360331	0.999988	62.9773	-0.0386521	0.155278	-0.248922	0.803421	0.959844
T26H5.9	WBGene00044206	34.6945	0.190224	0.127087	1.49681	0.134444	0.881511	27.1561	-0.0212998	0.120336	-0.177002	0.859507	0.999988	74.9837	-0.335867	0.16415	-2.04609	0.0407473	0.367031
ubq-2	WBGene00006728	3233.6	-0.107485	0.0718373	-1.49622	0.134595	0.881591	2225.99	0.130085	0.0724583	1.7953	0.0726057	0.818787	8512.87	-0.144999	0.0974754	-1.48755	0.13687	0.57838
F01D5.3	WBGene00008494	14.7599	0.175893	0.117561	1.49619	0.134605	0.881591	11.1665	-0.00669235	0.10425	-0.0641953	0.948815	NA	38.5506	-0.334052	0.164522	-2.03044	0.0423114	0.373727
cat-1	WBGene00000295	1.93115	-0.0951724	0.063626	-1.49581	0.134703	NA	0.594722	0.0160379	0.0371273	0.431971	0.665762	NA	#N/A	#N/A	#N/A	#N/A	#N/A	#N/A
grl-18	WBGene00001727	1.47328	-0.0847868	0.0566889	-1.49565	0.134745	NA	0.467815	0.0214928	0.0349881	0.614291	0.539023	NA	4.14536	0.245853	0.11871	2.07104	0.0383551	NA
sfrp-1	WBGene00022242	3.8181	0.119623	0.079984	1.49559	0.134762	0.881669	2.38605	-0.0186054	0.0662599	-0.280794	0.778869	NA	7.31219	-0.178497	0.137506	-1.2981	0.194254	0.654917
cpz-1	WBGene00000788	1975.69	-0.0937726	0.0627004	-1.49557	0.134767	0.881669	1264.45	-0.0423798	0.0691447	-0.612915	0.539933	0.999988	4562.44	-0.111673	0.0954772	-1.16964	0.242148	0.702451
F40G9.15	WBGene00077531	1.22109	0.0646106	0.0432056	1.49542	0.134804	NA	0.891475	-0.0190753	0.0340513	-0.560194	0.575347	NA	0.0997549	0.00844953	0.0319952	0.264088	0.791712	NA
F57C7.4	WBGene00010200	2.8151	-0.10959	0.0733009	-1.49507	0.134897	NA	0.789154	0.00138653	0.0407918	0.0339905	0.972885	NA	4.66588	0.125504	0.105567	1.18885	0.234497	NA
F58H1.3	WBGene00010286	164.252	0.16221	0.108498	1.49505	0.134901	0.882055	111.36	0.0126928	0.124878	0.101641	0.919041	0.999988	445.066	-0.039375	0.105811	-0.372127	0.709799	0.935064
K07B1.7	WBGene00019467	189.345	0.152403	0.10196	1.49474	0.134983	0.882069	126.714	-0.120442	0.117557	-1.02454	0.30558	0.999988	443.806	0.0690511	0.0982086	0.703107	0.481989	0.848992
gcy-21	WBGene00001546	5.5219	-0.132867	0.088966	-1.49346	0.135317	0.882069	2.44374	0.0279462	0.0604973	0.461941	0.644124	NA	22.8134	0.243168	0.158647	1.53276	0.125334	0.562085
Y57A10A.27	WBGene00013267	110.819	-0.169587	0.11356	-1.49336	0.135342	0.882069	66.558	0.0474182	0.130339	0.363806	0.716003	0.999988	288.49	-0.0686076	0.118839	-0.577315	0.563726	0.879899
B0261.6	WBGene00015094	2.18808	0.0761663	0.0510089	1.4932	0.135386	NA	1.38504	-0.0430397	0.0428508	-1.00441	0.315183	NA	0.728428	-0.00153911	0.0451795	-0.0340666	0.972824	NA
atf-6	WBGene00000222	60.1326	-0.196668	0.131757	-1.49265	0.135529	0.882069	32.832	0.0256833	0.12958	0.198204	0.842886	0.999988	144.425	0.0101639	0.119864	0.0847954	0.932424	0.990406
mua-6	WBGene00003485	217.455	0.172783	0.115791	1.4922	0.135647	0.882069	153.22	0.00262932	0.119293	0.0220409	0.982415	0.999988	619.64	-0.0190852	0.105199	-0.18142	0.856038	0.972099
gst-4	WBGene00001752	56.0933	-0.19835	0.13293	-1.49213	0.135664	0.882069	48.9516	0.508389	0.132474	3.83766	0.000124211	0.0195011	205.119	-0.358377	0.136542	-2.62466	0.00867357	0.157569
rsd-6	WBGene00004684	778.87	-0.104366	0.0699701	-1.49158	0.135809	0.882069	503.552	-0.025545	0.0821145	-0.311091	0.755732	0.999988	1919.96	0.112365	0.0661837	1.69778	0.0895491	0.503744
C09G9.1	WBGene00007492	413.61	-0.13579	0.0910516	-1.49136	0.135868	0.882069	270.068	0.0270621	0.103169	0.262308	0.793084	0.999988	1003.86	0.0228455	0.0909423	0.251209	0.801652	0.959364
prom-1	WBGene00009173	354.272	-0.134573	0.0902386	-1.4913	0.135883	0.882069	221.345	-0.0356205	0.10551	-0.337603	0.735663	0.999988	904.787	-0.0511354	0.107702	-0.474786	0.63494	0.90705
C17E7.9	WBGene00015903	120.065	-0.169142	0.113425	-1.49122	0.135904	0.882069	73.7297	-0.0103984	0.127625	-0.0814765	0.935063	0.999988	310.412	0.108131	0.102118	1.05888	0.289656	0.74206
rgs-8.1	WBGene00004351	90.7871	-0.187451	0.125715	-1.49107	0.135943	0.882069	60.1245	0.134773	0.131684	1.02345	0.306094	0.999988	272.594	0.129267	0.0939143	1.37644	0.168685	0.62493
rgs-8.2	WBGene00021988	90.7871	-0.187451	0.125715	-1.49107	0.135943	0.882069	60.1245	0.134773	0.131684	1.02345	0.306094	0.999988	272.594	0.129267	0.0939143	1.37644	0.168685	0.62493
rpn-7	WBGene00004463	1661.41	-0.0884162	0.0593053	-1.49086	0.135997	0.882069	1103.46	0.0313691	0.0736479	0.425934	0.670156	0.999988	98.7737	0.170786	0.160922	1.06129	0.288557	0.74206
W04A8.4	WBGene00012239	16.8464	0.17498	0.117372	1.49081	0.13601	0.882069	12.4943	0.079134	0.108956	0.726295	0.467658	NA	45.6808	-0.0805735	0.163526	-0.492725	0.622207	0.904876
daf-4	WBGene00000900	255.717	-0.149054	0.0999854	-1.49076	0.136025	0.882069	158.211	-0.0516633	0.114208	-0.45236	0.651009	0.999988	593.272	0.173803	0.113874	1.52627	0.126942	0.563101
gln-2	WBGene00001603	0.913792	0.0515584	0.0345901	1.49055	0.136079	NA	0.727305	-0.0205871	0.0339391	-0.60659	0.544123	NA	1.55335	0.0505578	0.0774436	0.652834	0.513863	NA
T04A8.7	WBGene00011409	835.596	-0.116316	0.0780432	-1.49041	0.136117	0.882087	536.82	0.0102473	0.0911	0.112484	0.91044	0.999988	2116.48	0.0561077	0.0904757	0.620141	0.535165	0.869503
K08D8.3	WBGene00010657	19.1601	-0.18243	0.122432	-1.49005	0.13621	0.882087	15.1672	0.118728	0.108218	1.09711	0.272592	0.999988	64.0297	0.112792	0.16169	0.69758	0.48544	0.850592
nhr-59	WBGene00003649	4.47683	0.111403	0.0748076	1.48919	0.136437	0.882087	3.01739	-0.0870882	0.0699	-1.2459	0.212802	NA	10.7492	0.136245	0.147431	0.924129	0.355419	0.781247
Y47G6A.36	WBGene00220165	10.1917	-0.171102	0.114914	-1.48895	0.1365	0.882087	6.5277	0.139839	0.0989499	1.41322	0.15759	NA	32.1754	-0.190417	0.163342	-1.16575	0.243714	0.704162
T05H10.3	WBGene00011508	4.8015	0.111555	0.0749244	1.4889	0.136513	0.882087	4.46314	0.00963986	0.0785333	0.122749	0.902306	NA	14.9113	-0.26317	0.146555	-1.79571	0.0725405	0.460359
cubn-1	WBGene00013855	28.3813	0.196682	0.132109	1.48879	0.136543	0.882087	16.9243	-0.200544	0.121433	-1.65148	0.0986397	0.884971	69.1127	0.315873	0.163349	1.93374	0.0531457	0.412056
[truncated: 44,695 more rows]
